# Supplementary material for: Reverse translational research of transient magnetic resonance imaging hyperintensity following intracranial stem cell therapy
Source: Stem Cell Res Ther. 2025 Nov 18;16:646. doi: 10.1186/s13287-025-04757-w (PMC12625455; doi:10.1186/s13287-025-04757-w)
Supplement: Supplementary file 1 — Supplementary Material 1. Supplementary table 1: Groups used in protemics. [file 13287_2025_4757_MOESM1_ESM.xlsx]

## Sheet: Group information
	Transplantation Side	Control Side	FLAIR Signal	Replicate	Name
	T		No	1	TN_1
	T		No	2	TN_2
	T		No	3	TN_3
	T		No	4	TN_4
		C		1	CN_1
		C		2	CN_2
		C		3	CN_3
		C		4	CN_4
	T		High	1	TH_1
	T		High	2	TH_2
	T		High	3	TH_3
	T		High	4	TH_4
		C		1	CH_1
		C		2	CH_2
		C		3	CH_3
		C		4	CH_4
