# Supplementary material for: Reverse translational research of transient magnetic resonance imaging hyperintensity following intracranial stem cell therapy
Source: Stem Cell Res Ther. 2025 Nov 18;16:646. doi: 10.1186/s13287-025-04757-w (PMC12625455; doi:10.1186/s13287-025-04757-w)
Supplement: Supplementary file 2 — Supplementary Material 2. Supplementary table 2. Raw data of proteomics. [file 13287_2025_4757_MOESM2_ESM.xlsx]

## Sheet: RatFASTA.pg_matrix
Protein.Group	Protein.Ids	Protein.Names	Genes	First.Protein.Description	TN_1	TN_2	TN_3	TN_4	CN_1	CN_2	CN_3	CN_4	TH_1	TH_2	TH_3	TH_4	CH_1	CH_2	CH_3	CH_4
A0A096MJF9	A0A096MJF9	A0A096MJF9_RAT	Tmem132e	Transmembrane protein 132E	55.3622	26.1823	58.1863	29.1155				26.6631		28.5501		19.1502	27.8603		92.6065	18.7159
A0A096MJY4	A0A096MJY4	MEF2C_RAT	Mef2c	Myocyte-specific enhancer factor 2C	66.2718	15.401	40.3837	19.254			35.3924		35.435	32.0803	29.9588		35.0746	23.5095		25.294
A0A096MK60	A0A096MK60	A0A096MK60_RAT	Slfn5	Schlafen family member 5			42.3445	22.6737					22.5537	25.8378					30.694
A0A0B4J2J0	A0A0B4J2J0	A0A0B4J2J0_RAT	Fcgr1a	Fc fragment of IgG receptor Ia		10.0774		22.7732						8.56586		22.687
A0A0G2JU45	A0A0G2JU45	A0A0G2JU45_RAT	Trmt5	tRNA (guanine(37)-N1)-methyltransferase			13.2013	24.3455				18.7232	25.7761	20.4027	16.6016	21.9359	13.4007		14.9668	16.9993
A0A0G2JUT7	A0A0G2JUT7	A0A0G2JUT7_RAT	B3glct	Beta 3-glucosyltransferase			76.9276	18.2699						31.9935		33.5263	21.9822	26.1181		27.1166
A0A0G2JVF0	A0A0G2JVF0	A0A0G2JVF0_RAT	Arhgap4	Rho GTPase activating protein 4			12.5603	12.4743					19.8535	6.76271
A0A0G2JVT8	A0A8I6ARY9;A0A0G2JVT8	A0A0G2JVT8_RAT	Samd9l1	Sterile alpha motif domain-containing protein 9-like		18.3015	61.1703	56.4648	39.6617			20.7931	55.522	41.3598	41.9357	35.7129				21.2038
A0A0G2JWN4	A0A0G2JWN4	A0A0G2JWN4_RAT	Actmap	Actin maturation protease				24.6298			39.3162		18.927			26.7075	16.8678			17.8946
A0A0G2JXC5	A0A0G2JXC5	A0A0G2JXC5_RAT	Mrtfa	Myocardin related transcription factor A				29.4513				15.1691		20.867		14.7445		12.8091	36.5198	9.90348
A0A0G2JYJ5	A0A0G2JYJ5	A0A0G2JYJ5_RAT	Ap5z1	Adaptor related protein complex 5 subunit zeta 1				12.0932			15.8817		19.0794	11.5986	27.493		8.40197
A0A0G2JYJ8	A0A0G2JYJ8	A0A0G2JYJ8_RAT	Ttc23l	Tetratricopeptide repeat domain 23-like						176.474										57.9401
A0A0G2JZL6	A0A0G2JZL6	A0A0G2JZL6_RAT	Ift122	Intraflagellar transport 122		41.23		26.229				36.6259	52.1084	29.2367				39.1889		32.4042
A0A0G2K047	A0A0G2K047	ACSS3_RAT	Acss3	Acyl-CoA synthetase short-chain family member 3, mitochondrial				22.7721			21.4887	26.5554	23.5189	35.3777		36.5579				22.6536
A0A0G2K0P7	A0A0G2K0P7	A0A0G2K0P7_RAT	Aar2	Protein AAR2 homolog					8.78217											6.62539
A0A0G2K1A9	A0A0G2K1A9	A0A0G2K1A9_RAT	Nol11	Nucleolar protein 11		26.6482		20.8833				10.4237	11.8664	10.3568		14.3833				11.6041
A0A0G2K1P3	A0A0G2K1P3	A0A0G2K1P3_RAT	Bnip2	BCL2 interacting protein 2				65.9442				110.932				107.329				133.48
A0A0G2K1W9	A0A0G2K1W9	A0A0G2K1W9_RAT	Ldhd	Lactate dehydrogenase D				39.2931				26.4467		39.6393		43.0399				30.6933
A0A0G2K5C7	A0A0G2K5C7	A0A0G2K5C7_RAT	Nek1	NIMA-related kinase 1			35.0569	31.6176	33.21	41.5768	14.9078	26.0873		26.3877		25.7453				33.1554
A0A0G2K612	A0A0G2K612	A0A0G2K612_RAT	Smurf1	E3 ubiquitin-protein ligase				355.846				305.677		419.472				367.386		389.055
A0A0G2K6C7	A0A0G2K6C7	A0A0G2K6C7_RAT	Trim5	Tripartite motif-containing 5		8.89292		24.8717					18.1764	23.2337		35.3166	32.0698			23.9034
A0A0G2K6E3	A0A0G2K6E3	A0A0G2K6E3_RAT	Myo1g	Myosin IG									2.40394		17.1098
A0A0G2K735	A0A0G2K735	A0A0G2K735_RAT	Uba7	E1 ubiquitin-activating enzyme	28.9824		30.2328	33.9719					43.9715	17.3952						7.63844
A0A0G2K7L2	A0A0G2K7L2	A0A0G2K7L2_RAT	Igsf3	Immunoglobulin superfamily, member 3				21.399			12.9983					16.9611
A0A0G2K7P4	A0A0G2K7P4	A0A0G2K7P4_RAT	RGD1560212	N-terminal amino-acid N(alpha)-acetyltransferase NatA				30.0763				34.5871		31.8459		20.9117	36.5053
A0A0G2K7T0	A0A0G2K7T0	A0A0G2K7T0_RAT	Runx3	Runt-related transcription factor	84.1796						19.1581				66.0217
A0A0G2K8K1	A0A0G2K8K1	A0A0G2K8K1_RAT	Ccdc186	Ccdc186				17.8089				7.36107	9.67274	7.34002		10.1896	10.158	6.36929		4.22182
A0A0G2K8K5	A0A0G2K8K5	A0A0G2K8K5_RAT	Selenoh	Selenoprotein H												21.9017				17.384
A0A0G2K8S4	A0A0G2K8S4	A0A0G2K8S4_RAT	Wdfy2	WD repeat and FYVE domain containing 2		22.5199		17.2309				11.1181		16.4683		28.6389		18.1149		20.9068
A0A0G2K8V0	A0A0G2K8V0	A0A0G2K8V0_RAT	Ptprm	protein-tyrosine-phosphatase			17.9941	27.6014						25.6885		26.135	13.7017		31.3917	24.755
A0A0G2KA07	A0A0G2KA07;A0A8J8Y3L8;Q6IG10	A0A0G2KA07_RAT	Krt83	Type II keratin 23	581.317			17.421								328.712		49.4422		33.7099
A0A0G2KA92	A0A0G2KA92;D4AAG9	A0A0G2KA92_RAT	Chd2	DNA helicase			51.0479	24.1595	49.3311		25.8787	19.9894		24.454		20.5321				22.7131
A0A0G2KAH7	A0A0G2KAH7	A0A0G2KAH7_RAT	Ext2	Exostosin glycosyltransferase 2										12.5511		16.0055		6.75587
A0A0G2KB37	A0A0G2KB37	A0A0G2KB37_RAT	Peds1	Plasmanylethanolamine desaturase 1																6.62114
A0A0G2KB91	A0A0G2KB91	A0A0G2KB91_RAT	Zfp385a	Zinc finger protein 385A				13.8903	11.7125			10.7767		14.1926		14.4999				7.16485
A0A0U1RRZ3	A0A0U1RRZ3	A0A0U1RRZ3_RAT	Nkrf	NF-kappaB repressing factor			430.637		491.27						450.385					7.5354
A0A8I5XW39	A0A8I5XW39	A0A8I5XW39_RAT	Vrk1	VRK serine/threonine kinase 1		27.637		50.987				24.1524		46.3606		33.5336	29.4579	16.1301		27.7755
A0A8I5Y120	A0A8I5Y120	A0A8I5Y120_RAT	Brap	BRCA1 associated protein	384.476								199.045			28.0331	169.294		555.366
A0A8I5Y1D0	A0A8I5Y1D0	A0A8I5Y1D0_RAT	Zfr2	Zinc finger RNA binding protein 2		15.3578		20.4904				25.4014		14.9081			12.2263	13.6539		20.251
A0A8I5Y1H8	A0A8I5Y1H8	A0A8I5Y1H8_RAT	Nrg3	Neuregulin 3				52.4331				48.2025		51.4281		36.019		53.9333		44.2517
A0A8I5Y662	A0A8I5Y9S1;A0A8I5Y662	A0A8I5Y662_RAT	ENSRNOG00000063707	Ig-like domain-containing protein									101.94
A0A8I5Y8A6	A0A8I5Y8A6	A0A8I5Y8A6_RAT	Wsb2	WD repeat and SOCS box-containing 2		15.2137					12.9841						14.02	17.8333	8.07053	10.0595
A0A8I5YBA0	A0A8I5YBA0	A0A8I5YBA0_RAT	Irf5	Interferon regulatory factor 5	13.5769		31.0114	21.9601					18.5603	8.74339	39.9466	14.8874	7.76925
A0A8I5YC51	A0A8I5YC51	A0A8I5YC51_RAT	ENSRNOG00000066766	GB1/RHD3-type G domain-containing protein			75.8262	61.4185					90.3113			54.9031
A0A8I5ZKS6	A0A8I5ZKS6	A0A8I5ZKS6_RAT	Arhgap45	Rho GTPase activating protein 45			82.3948	43.311					82.3298	27.3252	56.6785	34.4904				18.9532
A0A8I5ZKX7	A0A8I5ZKX7	A0A8I5ZKX7_RAT	Ddx47	ATP-dependent RNA helicase				11.6859	15.5885		10.3318		7.12655							10.0078
A0A8I5ZL88	A0A8I5ZL88	A0A8I5ZL88_RAT	Rbfox1	RNA binding protein fox-1 homolog 1							46.4842	20.0967
A0A8I5ZLY7	A0A8I5ZLY7	A0A8I5ZLY7_RAT	Tapbp	TAP binding protein	49.7404		103.879	89.8266	28.6223		28.9767	36.7979	206.118	50.5289	40.0387	54.9384			10.2498
A0A8I5ZM64	A0A8I5ZM64	A0A8I5ZM64_RAT	Rcbtb1	RCC1 and BTB domain containing protein 1				17.3005				75.8242		27.2249		35.5477		19.614		59.429
A0A8I5ZM67	A0A8I5ZM67	A0A8I5ZM67_RAT	Borcs7	BLOC-1-related complex subunit 7			4.592				22.0903		12.0245		6.37748		14.5266			16.6354
A0A8I5ZND3	A0A8I5ZND3	A0A8I5ZND3_RAT	Tcirg1	V-type proton ATPase subunit a	54.2494		52.9526	29.4812					51.8282	22.9942	50.0156	18.0486	15.3445
A0A8I5ZNF3	A0A8I5ZNF3	A0A8I5ZNF3_RAT	Ncf4	Neutrophil cytosolic factor 4	20.3629		37.67	40.0147					43.2983			11.104
A0A8I5ZNP5	A0A8I5ZNP5	A0A8I5ZNP5_RAT	Myof	Myoferlin				11.312						13.1889		15.9328				7.66684
A0A8I5ZPU9	A0A8I5ZPU9	A0A8I5ZPU9_RAT	Cd68	Cd68 molecule			596.285	367.271					47.9816	228.84		257.669
A0A8I5ZQE9	A0A8I5ZQE9	A0A8I5ZQE9_RAT	Irf9	Interferon regulatory factor 9				19.0403					22.4189	22.379
A0A8I5ZQF6	A0A8I5ZQF6	A0A8I5ZQF6_RAT	RGD1563861	Similar to ribosomal protein L10				33.7987				100.895		55.1859		148.511				204.505
A0A8I5ZQQ9	A0A8I5ZQQ9	A0A8I5ZQQ9_RAT	RGD1562178	Adenylate kinase 2, mitochondrial				17.4861		13.7795										18.4038
A0A8I5ZR45	Q6MG87;A0A8I5ZR45	A0A8I5ZR45_RAT	Pbx1	PBX homeobox 1							20.2277	13.4541		13.2803		12.0617				15.6744
A0A8I5ZRH3	A0A8I5ZRH3	A0A8I5ZRH3_RAT	Aldh1l2	10-formyltetrahydrofolate dehydrogenase			31.1801	94.6744						21.0434		12.2074			103.702
A0A8I5ZS16	A0A8I5ZS16	A0A8I5ZS16_RAT	Rbm27	RNA binding motif protein 27		37.5352		39.8084				30.2424		31.3895		36.6841	31.8939			23.7621
A0A8I5ZSS6	A0A8I5ZSS6	A0A8I5ZSS6_RAT	Nsun7	NOP2/Sun RNA methyltransferase family member 7				11.6627						10.2445		104.765				12.9212
A0A8I5ZU98	A0A8I5ZU98	A0A8I5ZU98_RAT	Osbpl5	Oxysterol-binding protein									11.0348				8.48796			10.3597
A0A8I5ZV26	A0A8I5ZV26	A0A8I5ZV26_RAT	Stom	Stomatin			39.8538	26.6175					39.5377	26.4649		31.2316				19.0178
A0A8I5ZV31	A0A8I5ZV31	A0A8I5ZV31_RAT	Atp11c	Phospholipid-transporting ATPase		14.5059	47.8323	17.9772	57.0788		27.0153	21.7222		18.8772		32.5252				20.9213
A0A8I5ZVC4	A0A8I5ZVC4	A0A8I5ZVC4_RAT	Itih2	Inter-alpha-trypsin inhibitor heavy chain 2	68.6883	13.4889	123.413	82.4315			8.23812	17.5488	124.569	99.6684	100.699	91.1454	20.811
A0A8I5ZVX9	A0A8I5ZVX9	A0A8I5ZVX9_RAT	Dnajc9	DnaJ heat shock protein family (Hsp40) member C9			85.6012	45.2054				32.5203	74.5184	47.8308		55.0421	37.7911			36.7601
A0A8I5ZXD6	D4A5F0;A0A8I5ZXD6	A0A8I5ZXD6_RAT	Fam114a1	Family with sequence similarity 114, member A1		25.0978		59.1673			14.9895			31.062		38.5488	20.6024
A0A8I5ZXE0	A0A8I5ZXE0	A0A8I5ZXE0_RAT	Dido1	Death inducer-obliterator 1							7.2525	7.54941	9.82452	17.7374		13.0817				7.86568
A0A8I5ZXL6	A0A8I5ZXL6	A0A8I5ZXL6_RAT	Plekha7	Pleckstrin homology domain containing A7		12.7234		16.1365					19.5734	16.0158		19.6553		21.5412		13.8619
A0A8I5ZYK6	A0A8I5ZYK6	A0A8I5ZYK6_RAT	Mta3	Metastasis associated 1 family, member 3								7.72909		13.2501		11.3411				12.3541
A0A8I5ZYW3	A0A8I5ZYW3	A0A8I5ZYW3_RAT	Lsp1	Lymphocyte-specific protein 1	58.1386	10.0694	86.5252	107.958			29.8258		112.836	55.2472		82.9722	31.4348			38.1032
A0A8I5ZZT6	A0A8I5ZZT6	A0A8I5ZZT6_RAT	Sowahc	Sosondowah ankyrin repeat domain family member C				3.18621
A0A8I6A0N4	A0A8I6A0N4	A0A8I6A0N4_RAT	Sesn3	Sestrin 3			19.4964	9.06117				21.0459		31.1792	32.511	27.4576	21.9101			17.058
A0A8I6A0V9	A0A8I6A0V9	A0A8I6A0V9_RAT	Mier1	MIER1 transcriptional regulator												5.84911
A0A8I6A1C1	A0A8I6A1C1	A0A8I6A1C1_RAT	Smim44	Uncharacterized LOC102552675			210.988				167.063		143.34		157.948
A0A8I6A2A6	F1M5A4;A0A8I6A2A6	A0A8I6A2A6_RAT	Afg2a	Spermatogenesis associated 5			29.0161		24.1208	2045			2149.68					1782.35
A0A8I6A371	A0A8I6A371	A0A8I6A371_RAT	Nmi	N-myc (and STAT) interactor		22.7089	43.1355	44.5723				23.1505	50.161	27.1752		33.3213				30.1251
A0A8I6A3C3	A0A8I5YC51;A0A8I6A3C3	A0A8I6A3C3_RAT	Gbp6	Guanylate binding protein family member 6				57.4861				150.902	67.8502	25.8006	35.1399	47.7667
A0A8I6A4E5	A0A8I6A4E5	A0A8I6A4E5_RAT	Tmem62	Transmembrane protein 62			22.5501	27.9448			17.9088	18.5475	14.8068	37.6883	19.2795	14.4415				17.6321
A0A8I6A4H8	A0A8I6A4H8	A0A8I6A4H8_RAT	Wdcp	WD repeat and coiled-coil-containing protein				36.9277				25.1257		32.375		30.8676				28.2948
A0A8I6A4U0	P20767;A0A8I6A4U0;A0A8I5ZZL6	A0A8I6A4U0_RAT	ENSRNOG00000064589	Ig-like domain-containing protein		25.1408	80.3667	29.6639					1688.56	22.6615	36.2788	275.622		28.0399
A0A8I6A5Q6	A0A8I6A5Q6	A0A8I6A5Q6_RAT	Mthfr	Methylenetetrahydrofolate reductase				29.1779				20.9312	32.8179	22.5657		29.1992	26.0062			19.8689
A0A8I6A829	A0A8I6A829	A0A8I6A829_RAT	Dock8	Dedicator of cytokinesis 8	208.494		142.302	73.9113	156.052		49.0874		67.6432	26.2276					238.887
A0A8I6A8X9	A0A8I6A8X9	A0A8I6A8X9_RAT	RGD1559639	Ribosomal protein	56.1193		65.1069						33.1795		65.5761
A0A8I6A9C5	A0A8I6A9C5	A0A8I6A9C5_RAT	Kank4	KN motif and ankyrin repeat domains 4				7.51017								1.37378
A0A8I6A9K0	A0A8I6A9K0	A0A8I6A9K0_RAT	ENSRNOG00000069813	Guanine nucleotide-binding protein G(I)/G(S)/G(T) subunit beta-1			255.77	49.1756	279.582		300.552		277.119		249.212	48.0588			252.856
A0A8I6AAP2	A0A8I6AAP2	A0A8I6AAP2_RAT	ENSRNOG00000063112	Uncharacterized protein				26.2602				19.0199		18.7371		29.4358		23.0259		19.4124
A0A8I6AAX0	A0A8I6AAX0	A0A8I6AAX0_RAT	ENSRNOG00000064181	Ig-like domain-containing protein												12.1585
A0A8I6AB22	F1M663;A0A8I5ZJM6;A0A8I6AHF2;A0A8I6AB22;D3ZQR5;A0A8I6AID3	A0A8I6AB22_RAT	ENSRNOG00000067079	Ig-like domain-containing protein			24.9579						65.8138	8.768		4.93919
A0A8I6AC01	A0A8I6AC01	A0A8I6AC01_RAT	ENSRNOG00000070381	Uncharacterized protein				50.608	31.7313					67.6248		49.3485	28.4299			30.2675
A0A8I6AC37	A0A8I6AC37	A0A8I6AC37_RAT	Pml	PML nuclear body scaffold			57.5142	18.2886				13.0961	50.1553	27.1915		28.5616		10.4584
A0A8I6ACJ0	A0A8I6ACJ0	A0A8I6ACJ0_RAT	Rgma	Repulsive guidance molecule BMP co-receptor a		34.1465		38.8115				62.1089	40.2997	46.2514	52.5544	73.7466	33.3873	66.8413	38.0571	59.9284
A0A8I6AD89	A0A8I6AD89	A0A8I6AD89_RAT	ENSRNOG00000064245	Ig-like domain-containing protein									226.862
A0A8I6ADB5	A0A8I6ADB5	A0A8I6ADB5_RAT	Stag1	Cohesin subunit SA		96.1044	39.3236				28.5951		26.8226				20.121		69.3294	16.8127
A0A8I6AEF9	A0A8I6AEF9	A0A8I6AEF9_RAT	Inhca	Similar to RIKEN cDNA 1300017J02	31.4076		59.5894	12.6935					32.0832	9.69479	23.4661					38.7763
A0A8I6AEG8	A0A8I6AEG8	A0A8I6AEG8_RAT	Tns2	Tensin 2				9.7416	7.0133			10.8933	17.9782	9.29106		15.1278
A0A8I6AEI3	A0A8I6AEI3	A0A8I6AEI3_RAT	Wwox	WW domain-containing oxidoreductase				5.95816				17.5008				18.3827				9.302
A0A8I6AET5	A0A8I6AET5	A0A8I6AET5_RAT	Slitrk4	SLIT and NTRK-like family, member 4								29.0366					11.3443			14.321
A0A8I6AH36	A0A8I6AH36;A0A8I6AP25	A0A8I6AH36_RAT	ENSRNOG00000066971	Ig-like domain-containing protein									274.058
A0A8I6AHK0	A0A8I6AHK0	A0A8I6AHK0_RAT	Postn	Periostin	74.2948		97.1698	87.3395					62.5745	47.3127	53.8656
A0A8I6AHL9	A0A8I6AHL9	A0A8I6AHL9_RAT	Col6a3	Collagen type VI alpha 3 chain		19.2973	58.5678	11.4558					33.9813	15.3642		38.2213
A0A8I6AHR3	A0A8I6AHR3	A0A8I6AHR3_RAT	Rprd2	Regulation of nuclear pre-mRNA domain containing 2		6.18165	8.33149				6.94275			8.18445		10.8363	8.58097	5.47177		7.48135
A0A8I6AIM6	A0A8I6AIM6	A0A8I6AIM6_RAT	Cables1	Cdk5 and Abl enzyme substrate 1				13.2758												12.7568
A0A8I6AIM7	A0A8I6AIM7	A0A8I6AIM7_RAT	RT1-DMa	RT1 class II, locus DMa									35.3405
A0A8I6AJ98	A0A8I6AJ98	A0A8I6AJ98_RAT	ENSRNOG00000066010	Ig-like domain-containing protein									108.478							21.5601
A0A8I6AJV7	A0A8I6AJV7	A0A8I6AJV7_RAT	Safb2	Scaffold attachment factor B2							7.34974				10.4237		8.67077			9.92457
A0A8I6AK96	A0A8I6AK96	A0A8I6AK96_RAT	Polr1d	DNA-directed RNA polymerases I and III subunit RPAC2	64.8361	38.4259	112.224	33.7869				33.2004	34.3133	44.6658	83.2608	50.9877	32.8613	24.5605		25.5996
A0A8I6AKG0	A0A8I6AKG0	A0A8I6AKG0_RAT	Cebpzos	CEBPZ opposite strand		34.9082	48.6714	27.3282				33.4163		25.6942	49.0896	26.2466	48.3256	33.0675		26.7682
A0A8I6AKP6	A0A8I6AKP6	A0A8I6AKP6_RAT	Rnf213	Ring finger protein 213	21.6163		41.4461	52.1604				16.2036	46.8733	26.0868	24.9361	23.5027				37.716
A0A8I6APA0	A0A8I6APA0	A0A8I6APA0_RAT	Ncoa1	Nuclear receptor coactivator		98.2849		85.0959				68.8979		80.452		62.1502	112.381	77.8766		92.8809
A0A8I6AQ97	A0A8I6AQ97	A0A8I6AQ97_RAT	Rnf220	Ring finger protein 220		12.1315						19.2334	15.1055	30.4759		16.5872	22.3989			16.945
A0A8I6AQI7	A0A8I6AQI7	A0A8I6AQI7_RAT	Serpinf2	Serpin family F member 2	34.0805		76.7639	41.2794					47.984	30.6229	36.1108	16.7142	12.8781			17.1858
A0A8I6AQL1	A0A8I6AQL1	A0A8I6AQL1_RAT	Itgb5	Integrin beta			27.8829						26.9945				16.4045			19.3534
A0A8I6ASS6	A0A8I6ASS6	A0A8I6ASS6_RAT	AC098459.1	L-lactate dehydrogenase		2447.52				1522.42			3299.62	2719.9		2321.96	2403.06
A0A8I6AWS0	A0A8I6AWS0	A0A8I6AWS0_RAT	Npc2	NPC intracellular cholesterol transporter 2	85.0359		114.422				44.2639		130.339		67.0349		18.8553		71.5851	5.86256
A0A8I6B0E2	A0A8I6B0E2	A0A8I6B0E2_RAT	ENSRNOG00000069260	Cytosol aminopeptidase domain-containing protein				1121.17		547.161		683.257		1000.88		1029.86				702.084
A0A8I6B402	A0A8I6B402	A0A8I6B402_RAT	Eya4	Eyes absent homolog																4.43871
A0A8I6G5H1	A0A8I6G5H1	A0A8I6G5H1_RAT	ENSRNOG00000069898	Ig-like domain-containing protein									573.7			53.5232
A0A8I6G9F8	A0A8I6G9F8	A0A8I6G9F8_RAT	Wdr59	WD repeat domain 59				15.9185				9.83279		15.2636		19.364				18.1016
A0A8I6GA77	A0A8I6GA77	A0A8I6GA77_RAT	ENSRNOG00000070134	Ig-like domain-containing protein									67.3219
A0A8I6GFU3	A0A8I6GFU3	A0A8I6GFU3_RAT	Svil	Supervillin			19.5509	10.4029						14.9553		14.1792	4.79259	10.1246
A0A8I6GGN2	A0A8I6GGN2	A0A8I6GGN2_RAT	Itga2b	Integrin subunit alpha 2b									31.0635	19.0848		45.3205	20.2991			36.1439
A0A8I6GIL4	A0A8I6GIL4	A0A8I6GIL4_RAT	Tmem87a	Transmembrane protein 87A			32.69					27.5853	20.6282	33.1127		37.4402		33.1674		22.5088
A0A8I6GIY0	A0A8I6GIY0	A0A8I6GIY0_RAT	Chd3	DNA helicase				8.32543						18.1203		19.7524				12.52
A0A8I6GJ22	A0A8I6GJ22	A0A8I6GJ22_RAT	ENSRNOG00000063973	Ubiquitin-like domain-containing protein	62.9922	50.7456	102.342	46.6034					66.6694			34.42		29.2498
A0A8I6GK03	A0A8I6GK03	A0A8I6GK03_RAT	Tubgcp4	Gamma-tubulin complex component					39.6212		29.2453	26.8111		24.7259		25.2649				27.2477
A0A8I6GK32	A0A8I6GK32	A0A8I6GK32_RAT	Rfx3	Regulatory factor X3		70.6439		25.815			67.4092			32.8273		12.2898		55.6811		16.2048
A0A8I6GKN6	A0A8I6GKN6	A0A8I6GKN6_RAT	Sp100	SP100 nuclear antigen			70.6649	12.161					63.2232	8.55192	51.3828	16.7596
A0A8I6GKW1	A0A8I6GKW1	A0A8I6GKW1_RAT	Pym1	PYM homolog 1, exon junction complex associated factor				33.8115				26.6922		34.0345		27.5269	24.0367			31.2624
A0A8J8XL70	A0A8J8XL70	A0A8J8XL70_RAT	Serpinf1	Serpin family F member 1	64.9919	46.64	90.1084	37.2297				17.8677	34.4818	63.0598	60.576	21.5514	34.546			19.7246
A0A8J8YIH6	A0A8J8YIH6	A0A8J8YIH6_RAT	Lcp2	Lymphocyte cytosolic protein 2			11.9821	13.2198					14.6863		6.30384	3.72207
A0A8J8YPS9	A0A8J8YPS9;A0A0G2K4S5;A0A8J8XB15	A0A8J8YPS9_RAT	RT1-CE16	RT1 class I, locus CE16			291.031	105.732				31.6921	209.289	52.6606		49.787				15.0788
A1A5R8	A1A5R8	SANBR_RAT	Sanbr	SANT and BTB domain regulator of class switch recombination				20.9228				19.3738				30.4779				22.4072
A6HE60	A6HE60	A6HE60_RAT	Nhp2	Ribonucloprotein		37.5775		18.7527			18.9518		22.1263	25.6732	11.0017		32.2024	26.7575		24.1371
A6HGI8	A6HGI8	A6HGI8_RAT	Shpk	Sedoheptulokinase	59.1281			47.9747	34.6087		39.2204	47.4517	47.8301	51.9191		51.7868	65.2935
A6HIZ9	A6HIZ9	A6HIZ9_RAT	Krt34	Keratin 34	494.162											86.0296				96.3884
A6IYH7	A6IYH7	A6IYH7_RAT	Anapc10	Anaphase-promoting complex subunit 10		31.1094		36.3274				22.3154		40.717		34.891		39.4775		26.5169
A6IYY7	A6IYY7	A6IYY7_RAT	Cog8	Conserved oligomeric Golgi complex subunit 8		53.461		53.5769				43.8448		54.8657		62.3797	37.4018	54.196		67.078
A6JFC1	A6JFC1	A6JFC1_RAT	Terf1	Telomeric repeat-binding factor								2.24069						6.00872
A6JJ35	A6JJ35	A6JJ35_RAT	Pla2g7	Platelet-activating factor acetylhydrolase	46.5248	55.9507	63.3989	45.1977			35.2496		55.7416	54.3465	77.5005	46.7018	20.2774	55.6919		21.4796
A6JSL5	A6JSL5	A6JSL5_RAT	Lztr1	Leucine-zipper-like transcription regulator 1		12.8606	18.0044	14.9816					4.81552		9.37395	7.12074	8.87812		5.74995	8.93502
A6KB01	A6KB01	A6KB01_RAT	Thoc3	THO complex 3			74.8388	51.9778				50.6948		38.7973		73.0863		67.4887		53.6769
A6KDV6	A6KDV6	A6KDV6_RAT	Zfp483	Zinc finger protein 483				16.0216				23.2709				11.636	4.62551			13.4109
A6KSS8	A6KSS8	A6KSS8_RAT	Mcm7	DNA replication licensing factor MCM7		4.43885	24.5387	18.6798										5.98252		10.236
A6N6J5	A6N6J5	WDR35_RAT	Wdr35	WD repeat-containing protein 35			11.582	8.96388				9.39233		33.8086		31.6084		14.5458		27.6595
A7M777	A0A0G2KA07;A7M777;A7M746	A7M777_RAT	Krt85	Keratin 85	1074.75			38.5169			48.1522		46.0758			918.114	251.418	19.785	76.8348	151.741
B0BNA9	B0BNA9	CNO11_RAT	Cnot11	CCR4-NOT transcription complex subunit 11				27.4867				23.701		19.8913		26.9991		9.71253		21.1885
B0BNG5	B0BNG5	B0BNG5_RAT	Hif1an	Hypoxia inducible factor 1 subunit alpha inhibitor				6.66139	34.3387				27.3782	17.3785						9.86273
B0BNN3	B0BNN3	CAH1_RAT	Ca1	Carbonic anhydrase 1									251.074	429.121		252.176	233.716	505.378		249.701
B1WBV3	B1WBV3	B1WBV3_RAT	Gfod2	Glucose-fructose oxidoreductase domain containing 2		24.183	88.7801	23.9679				25.9855		30.238		27.6884	73.811		104.482	97.3194
B1WC18	B1WC18	B1WC18_RAT	Podxl2	Podocalyxin-like 2								138.897								325.96
B1WC29	B1WC29	B1WC29_RAT	Ankrd49	Ankrd49 protein	30.0169			12.0758				15.9041		16.0916		18.2406				23.1882
B2RYC1	B2RYC1	B2RYC1_RAT	Cdc40	Cdc40 protein				16.1873				10.2326		9.32012		6.80056	4.56904			7.55719
B2RYJ4	B2RYJ4	ADPPT_RAT	Aasdhppt	L-aminoadipate-semialdehyde dehydrogenase-phosphopantetheinyl transferase		16.6119		14.0421						15.8749		16.741				21.1447
B2RZ17	B2RZ17	FBXW2_RAT	Fbxw2	F-box/WD repeat-containing protein 2													27.7241			26.3326
B4F778	B4F778	B4F778_RAT	Rfc4	Replication factor C subunit 4	60.0061	19.6318	58.4383				39.5673		51.6743			18.3149	37.724		73.8739	25.9
B5DF29	B5DF29	B5DF29_RAT	Rfc5	Replication factor C subunit 5				52.1103				47.619
B5DF93	B5DF93	PATL1_RAT	Patl1	Protein PAT1 homolog 1	41.589		47.6891		47.2368		46.4435	38.7355	36.4937		51.3338	11.0078				51.9226
B5DFC9	B5DFC9	NID2_RAT	Nid2	Nidogen-2		74.6585						24.9666								15.8962
B5DFI7	B5DFI7	B5DFI7_RAT	Qpctl	glutaminyl-peptide cyclotransferase		29.9492		18.165				20.7891		20.6321		28.1559				13.8193
B5DFJ0	B5DFJ0	B5DFJ0_RAT	Slc7a4	Solute carrier family 7, member 4		2.68033		10.5703				13.3885		14.4821		7.54942		6.00272		11.4527
D3Z895	D3Z895	D3Z895_RAT	Layn	Layilin				13.6829				13.2234				13.4953				11.5957
D3Z8D3	D3Z8D3	D3Z8D3_RAT	Borcs8	BLOC-1 related complex subunit 8								24.0242		26.7085		23.4796				36.3402
D3Z8F1	D3Z8F1	D3Z8F1_RAT	Vill	Villin-like												13.6152				15.9321
D3Z8X6	D3Z8X6	D3Z8X6_RAT	Dtx3l	E3 ubiquitin-protein ligase	26.0455	12.9833	59.4652	48.1049				16.9437	46.725	38.7757	28.9734	29.1031	6.52378			25.3788
D3Z939	D3Z939	D3Z939_RAT	Dpy19l4	Dpy-19 like 4				27.6752								28.6267	26.7145			25.2128
D3Z9I3	D3Z9I3	D3Z9I3_RAT	Fgd2	FYVE, RhoGEF and PH domain containing 2		10.8648	28.3355	24.4245					32.0939	18.7258	8.59622	25.4011		8.78009
D3ZA22	D3ZA22	D3ZA22_RAT	Trim47	Tripartite motif-containing 47		12.2714		25.9486				11.5317	22.2029	17.4663		17.5818		6.78662		12.727
D3ZAN4	D3ZAN4	D3ZAN4_RAT	Slc35b4	Solute carrier family 35 member B4			74.275	33.8094				45.5896		35.8227		51.885	69.7664		103.926	48.797
D3ZB65	D3ZB65	D3ZB65_RAT	Bccip	BRCA2 and CDKN1A interacting protein		26.3817		28.4284			37.8814		44.626	25.4452		18.2392	24.3616	24.9445		15.3904
D3ZCE5	D3ZCE5	D3ZCE5_RAT	Gpsm2	G-protein signaling modulator 2				19.1978	35.9727					26.4423	31.649	18.1522		16.6719
D3ZCG4	D3ZCG4	D3ZCG4_RAT	Spag7	Sperm-associated antigen 7				12.3775				19.5462		17.3183		14.0823
D3ZD05	D3ZD05	KANK2_RAT	Kank2	KN motif and ankyrin repeat domain-containing protein 2			78.1747	25.4673				25.1895	56.5892	41.7336		32.8496		25.1745		20.8776
D3ZD46	D3ZD46	D3ZD46_RAT	Dhx58	RNA helicase			62.2867	64.4578	47.2286				60.981	29.9395	55.9437	38.5046				16.9866
D3ZDC2	D3ZDC2	D3ZDC2_RAT	Slc43a2	Solute carrier family 43 member 2	47.8923		60.9331	38.7344			49.4464	40.0781	68.5307	13.4087	68.2837	26.8651	37.5146
D3ZDJ4	D3ZDJ4	D3ZDJ4_RAT	Unc93b1	Unc-93 homolog B1, TLR signaling regulator			19.1539	13.5219					33.0679	17.7828
D3ZDR5	D3ZDR5	D3ZDR5_RAT	Prmt9	Protein arginine methyltransferase 9										11.2812		10.6649				8.32757
D3ZF11	D3ZF11	D3ZF11_RAT	Lamtor5	Ragulator complex protein LAMTOR5								36.5999		25.9343		28.6658	25.4049			60.928
D3ZGB0	D3ZGB0;D3ZTX7	D3ZGB0_RAT	Usp27x	Ubiquitin carboxyl-terminal hydrolase				39.9931				36.9404		47.8575		30.9734		45.9263	88.2452	33.2563
D3ZHM5	D3ZHM5	D3ZHM5_RAT	Hoxa10	Homeobox protein Hox-A10-like																11.2647
D3ZHR2	D3ZHR2	ABCD1_RAT	Abcd1	ATP-binding cassette sub-family D member 1		4.80736	12.7434	10.8353			2.8572	6.34834	5.02627	5.69103	10.0686	3.84249
D3ZHZ3	D3ZHZ3	D3ZHZ3_RAT	Osbpl3	Oxysterol-binding protein				23.579				24.3054		34.3856		26.1966	34.3358	17.2161		22.1404
D3ZIJ5	D3ZIJ5	D3ZIJ5_RAT	Dpm3	Dolichol-phosphate mannosyltransferase subunit 3								12.0282					26.6695	16.1994		22.12
D3ZIP2	D3ZIP2	D3ZIP2_RAT	Cd180	CD180 molecule		46.8919	53.837	55.2497	44.0121				80.2907	20.7819	40.7516	27.303	26.9181
D3ZIU2	D3ZIU2	D3ZIU2_RAT	Psmg3	Proteasome assembly chaperone 3				13.4601						14.0188		10.372	26.5924			22.2359
D3ZJ25	D3ZJ25	AAAT_RAT	Slc1a5	Neutral amino acid transporter B(0)				6.83824					16.1442	11.1188	17.1472	17.1051				12.1516
D3ZJU0	D3ZJU0	D3ZJU0_RAT	Arid2	AT-rich interaction domain 2		10.5031		6.23772			4.11739			12.2108		6.89305				19.4493
D3ZJW0	D3ZJW0	D3ZJW0_RAT	Erf	Ets2 repressor factor	58.2801		51.8574				33.0435					14.2019				47.0064
D3ZK41	D3ZK41	D3ZK41_RAT	Slitrk2	SLIT and NTRK-like family, member 2	52.7217							26.6324	29.8221			21.9703		60.4142		24.4703
D3ZML4	D3ZML4	D3ZML4_RAT	Trabd	TraB domain containing				26.5853				30.7646	43.4067	26.3897		25.8495				35.7247
D3ZNJ0	D3ZNJ0	D3ZNJ0_RAT	Cox11	Cytochrome c oxidase copper chaperone COX11	30.5761	26.9433	40.8253				40.1121		32.2501	38.1225	27.0725	24.2316	29.6021		39.663
D3ZNJ5	D3ZNJ5	D3ZNJ5_RAT	Inmt	Indolethylamine N-methyltransferase			60.1288	12.115					56.8026	44.1323		29.2359
D3ZPG5	D3ZPG5	UBP30_RAT	Usp30	Ubiquitin carboxyl-terminal hydrolase 30		30.7809											39.3264	19.0471
D3ZPH6	D3ZPH6	D3ZPH6_RAT	RGD1564053	RIKEN cDNA A830018L16 gene			29.502	38.0382				43.642		42.2665	18.7924	38.6548	28.7737			42.8558
D3ZPJ1	D3ZPJ1	D3ZPJ1_RAT	Klhl11	Kelch-like family member 11								24.4307		14.1098		20.7387	15.8219			16.7876
D3ZQ26	D3ZQ26	D3ZQ26_RAT	Rnf25	Ring finger protein 25		75.215						47.1868		45.2746		48.8087		59.49		24.788
D3ZQ55	D3ZQ55	D3ZQ55_RAT	Jph1	Junctophilin	4.08548		5.69528	6.90202			9.07977	17.0389	13.8593	15.7482		9.04791				13.187
D3ZQN7	D3ZQN7	D3ZQN7_RAT	Lamb1	Laminin subunit beta 1	14.9769		30.4733	24.3088				29.7353		29.2063		20.8248				21.4393
D3ZR49	D3ZR49	D3ZR49_RAT	Man1a2	alpha-1,2-Mannosidase		12.624		24.5632				13.3247		18.0221		25.3132		23.454		22.2894
D3ZSD3	D3ZSD3	D3ZSD3_RAT	Gabpb2	GA binding protein transcription factor subunit beta 2													31.741
D3ZSK3	D3ZSK3	D3ZSK3_RAT	Peli2	E3 ubiquitin-protein ligase pellino homolog				10.3893	13.2874		3.59548	9.10038		9.00952		6.45893				4.42465
D3ZT94	D3ZT94	D3ZT94_RAT	Ptx3	Pentraxin 3			29.4538	32.0063					60.7994	44.1581	47.9923	51.1806
D3ZTW1	D3ZTW1	D3ZTW1_RAT	Ints5	Integrator complex subunit 5		5.20427	29.7419	14.4508				20.3044	31.626	12.7388	65.9169	21.7198				10.476
D3ZUA0	D3ZUA0	MTD2L_RAT	Mthfd2l	Bifunctional methylenetetrahydrofolate dehydrogenase/cyclohydrolase 2, mitochondrial		23.3569	23.8367										22.4573		21.6364	10.212
D3ZUX1	D3ZUX1	D3ZUX1_RAT	Hykk	Hydroxylysine kinase				12.2394						5.16555		8.323
D3ZV75	D3ZV75	D3ZV75_RAT	Mfsd1	Major facilitator superfamily domain containing 1	38.5393	20.7212	60.1615	55.8374				55.8835	52.7702	40.3649	52.8261	45.8545	38.9251			38.2392
D3ZV82	D3ZV82	D3ZV82_RAT	Gbp7	Similar to guanylate binding protein family, member 6			35.8377	94.6943					139.423	26.3119		34.4909	20.7453
D3ZVB7	D3ZVB7	D3ZVB7_RAT	Ogn	Osteoglycin			37.9671							117.299
D3ZVY6	D3ZLA5;D3ZVY6	D3ZVY6_RAT	ENSRNOG00000065077	Large ribosomal subunit protein eL31												54.0611
D3ZWE1	D3ZWE1	D3ZWE1_RAT	Asphd1	Aspartate beta-hydroxylase domain containing 1							27.0994		24.6761		22.9551		21.8843			9.53183
D3ZWK2	D3ZWK2	D3ZWK2_RAT	Parvg	Parvin, gamma				9.15617					12.3931			7.69327
D3ZWP8	D3ZWP8	D3ZWP8_RAT	Lrrc58	Leucine rich repeat containing 58													17.5777			15.8399
D3ZWR1	D3ZWR1	D3ZWR1_RAT	Nt5c	5', 3'-nucleotidase, cytosolic			97.7535	21.2789					71.8044		46.9046	34.9593
D3ZX06	D3ZX06	D3ZX06_RAT	Ghdc	GH3 domain containing		8.8617		23.5451				20.9236		12.986				10.2016
D3ZX21	D3ZX21	D3ZX21_RAT	Ap4e1	AP-4 complex subunit epsilon								9.52234								2.27838
D3ZX48	D3ZX48	D3ZX48_RAT	Lonrf2	LON peptidase N-terminal domain and ring finger 2				23.5061				19.1303		27.7652		19.4858	19.9779			15.6394
D3ZXL5	D3ZXL5	D3ZXL5_RAT	Ncbp3	Nuclear cap-binding protein subunit 3		26.4076		22.6879			43.8655		80.6487	17.2348	106.266					24.7492
D3ZY02	D3ZY02	D3ZY02_RAT	Pgghg	Protein-glucosylgalactosylhydroxylysine glucosidase		13.8575	36.908	23.623				18.214	23.237	23.6576		22.8781				18.4899
D3ZZL3	D3ZZL3	D3ZZL3_RAT	Naglu	N-acetyl-alpha-glucosaminidase			22.0905						8.49135
D3ZZZ5	D3ZZZ5	D3ZZZ5_RAT	Ppcdc	Phosphopantothenoylcysteine decarboxylase				14.5607	35.9263		35.7342	22.1459		13.4783		11.1338		19.925
D4A039	D4A039	DZAN1_RAT	Dzank1	Double zinc ribbon and ankyrin repeat-containing protein 1				29.4811				20.5555		23.0006		20.063				19.626
D4A062	D4A062	D4A062_RAT	Slitrk3	SLIT and NTRK-like family, member 3	33.9671			43.4648			15.7767	29.4071	23.9275	29.0338		26.8125				31.1602
D4A068	D4A068	D4A068_RAT	Pnma2	PNMA family member 2		19.2537	36.6208		46.9757		27.0898	28.0289		33.3724		25.9562		23.2038
D4A099	D4A099	D4A099_RAT	Nsun4	NOP2/Sun RNA methyltransferase 4		26.9011	23.7593				25.4007					19.6218	27.7787
D4A0A0	D4A0A0	D4A0A0_RAT	Dynlrb2	Dynein light chain roadblock												51.8897
D4A0M3	D4A0M3;A0A0G2K2B0	D4A0M3_RAT	Phc2	Polyhomeotic homolog 2								12.9518	70.6896			10.2058				13.0122
D4A1H8	D4A1H8	D4A1H8_RAT	Pwp1	PWP1 homolog, endonuclein		6.84143	7.96817	10.3141					4.6119	10.0914		7.25975		4.23064		8.75897
D4A1J4	D4A1J4	DHRS6_RAT	Bdh2	Dehydrogenase/reductase SDR family member 6	78.3713			20.6292				14.2839	45.2699	33.5492	72.9827	44.0005	20.9149			33.4441
D4A1V8	D4A1V8	D4A1V8_RAT	Dzip3	RING-type E3 ubiquitin transferase	22.6329	33.5211		37.0532				24.9162		31.6263		38.8371	30.0073	29.7176		39.7995
D4A254	D4A254	D4A254_RAT	Phlpp2	PH domain and leucine rich repeat protein phosphatase 2												24.4157				23.4142
D4A2K5	D4A2K5	D4A2K5_RAT	Nrip3	Nuclear receptor interacting protein 3								5.50259		25.3702		12.6779				9.25023
D4A321	D4A321	D4A321_RAT	Dhx38	RNA helicase								4.6252	10.5913							119.887
D4A3W4	D4A3W4	D4A3W4_RAT	Snx11	Sorting nexin 11	31.3682		34.6798	47.7606				37.0377	30.1225	50.1735	39.2469	37.7695	25.9943			76.5787
D4A3X3	D4A3X3	D4A3X3_RAT	Isg15	ISG15 ubiquitin-like modifier				10.5351					169.006			49.4477
D4A3X7	D4A3X7	D4A3X7_RAT	Snx33	Sorting nexin			13.3284	14.5163				10.6159	14.332	10.4422	6.63088	9.99919	14.6773			17.0255
D4A401	D4A401	D4A401_RAT	Tex10	Testis expressed 10	48.0369		68.4304	22.867				25.9528	55.0572	21.7116	66.8831	34.9735	22.7288	26.0394		25.2201
D4A456	D4A456	D4A456_RAT	Lrch2	Leucine-rich repeats and calponin homology (CH) domain containing 2													58.5924	134.955		27.0134
D4A4R1	D4A4R1	D4A4R1_RAT	Eml3	EMAP like 3		6.8845	8.82158	11.1396					19.605	9.73324	8.87057	7.04076
D4A542	D4A542	D4A542_RAT	Gprasp2	G protein-coupled receptor associated sorting protein 2		33.6558	54.3921	41.8358				33.0214	24.4846	32.9022		31.8869	28.8456	29.2907		28.5279
D4A568	D4A568	D4A568_RAT	Cox18	Cytochrome c oxidase assembly factor COX18				53.485				41.0737				41.8863		44.6507		47.1598
D4A6H3	D4A6H3	D4A6H3_RAT	Steap2	STEAP2 metalloreductase	72.0579		42.2112		57.9235						60.3902
D4A770	D4A770	CL004_RAT		Protein C12orf4 homolog			43.6831					9.92541	20.0465	14.5195			14.1005			25.5642
D4A7G9	D4A7G9	D4A7G9_RAT	C5h1orf50	Similar to chromosome 1 open reading frame 50								16.9686								22.4211
D4A7Q9	D4A7Q9	D4A7Q9_RAT	Gtf3c3	General transcription factor IIIC subunit 3				23.7729	28.2545					30.8945		27.1101				37.6099
D4A7W3	D4A7W3	D4A7W3_RAT	RGD1560069	Similar to ribosomal protein L27			169.316						163.988			160.32				244.562
D4A7X5	D4A7X5	D4A7X5_RAT	Ppm1k	Protein phosphatase, Mg2+/Mn2+ dependent, 1K				27.5724	5.65297	29.9256		21.3179		36.738		20.4563				31.7437
D4A7X9	D4A7X9	D4A7X9_RAT	Myo1f	Myosin IF		4.95161	41.5565	26.3411					54.5131	44.6136	37.3401	17.4002
D4A8C8	D4A8C8	D4A8C8_RAT	Paxbp1	PAX3 and PAX7 binding protein 1							6.33604	15.1573	13.0126	10.2309		24.2801				13.4648
D4A987	D4A987	D4A987_RAT	Arhgap31	Rho GTPase activating protein 31		13.9702								13.4215		14.2533		22.7427
D4AA14	D4AA14	D4AA14_RAT	Aifm2	Apoptosis inducing factor, mitochondria associated 2		32.2984		24.2456				15.0137		25.0379		20.6854		13.3035		21.6185
D4AAG8	D4AAG8	D4AAG8_RAT	Smchd1	Structural maintenance of chromosomes flexible hinge domain containing 1		6.43801		14.6139			17.9653	18.978	23.665	18.6108		22.2853				15.5677
D4ABD7	D4ABD7	D4ABD7_RAT	Trip11	Thyroid hormone receptor interactor 11	34.4256	10.7289	14.3234	12.5765				14.5902			39.999	12.478		8.67118		4.2757
D4ABT9	D4ABT9	D4ABT9_RAT	Sspn	Sarcospan		94.5878					93.7191				76.1463
D4ABX6	D4ABX6	D4ABX6_RAT	Mmrn2	Multimerin 2	19.5507		20.6056	21.5771				27.6964	11.4425	36.8106	15.9706	45.9518	6.31429			24.8752
D4AC62	D4AC62	D4AC62_RAT	Krt222	Keratin 222		17.7082		30.6921								20.426	22.7756	12.7745		30.3814
D4AC93	D4AC93	D4AC93_RAT	Tmem223	Transmembrane protein 223				50.3783				41.3899		52.9555		67.5968	64.818			41.9153
D4ACF2	D4ACF2	D4ACF2_RAT	Trim21	RING-type E3 ubiquitin transferase				20.2818					39.931	13.5466		23.7273
D4ACG8	D4ACG8	D4ACG8_RAT	Fuom	Fucose mutarotase																17.0143
D4ACK0	D4ACK0	D4ACK0_RAT	Gpr84	G protein-coupled receptor 84				18.4583
D4ACV0	D4ACV0	D4ACV0_RAT	Nelfb	Negative elongation factor complex member B			21.3418	10.6966				13.5939	27.4868	15.6369	36.5206		13.8819		33.1818	14.4893
D4AD58	D4AD58	D4AD58_RAT	Etfrf1	Electron transfer flavoprotein regulatory factor 1				17.9763				6.30959	23.8008	16.3906		18.6086	14.2853	19.8209		14.2172
D4ADB4	D4ADB4	D4ADB4_RAT	Cggbp1	CGG triplet repeat binding protein 1		60.7836		31.2061										238.746		25.9253
D4ADH5	D4ADH5	D4ADH5_RAT	Kctd21	Potassium channel tetramerization domain containing 21																10.9869
D4AE25	D4AE25	D4AE25_RAT	Cd274	CD274 molecule		18.9115							2.12699			13.4181	1.94354
D4AE80	D4AE80	D4AE80_RAT	Dcp1a	5'-(N(7)-methylguanosine 5'-triphospho)-[mRNA] hydrolase		12.3184		9.97515				8.55617		13.4108				9.30806		5.08416
E9PTB3	E9PTB3	E9PTB3_RAT	Mtg1	Mitochondrial GTPase 1																10.9491
E9PTS4	E9PTS4	E9PTS4_RAT	Mcm5	DNA replication licensing factor MCM5			38.2779	12.3844					25.9868					36.4998
E9PU10	E9PU10	E9PU10_RAT	Ifi47	Interferon gamma inducible protein 47	65.0376		165.145	323.153				14.6003	498.427	85.8713	158.603	139.491	52.9956			107.443
E9PU64	E9PU64	E9PU64_RAT	Scin	Scinderin		109.418		37.0097					107.571			16.0709
F1LMA9	F1LMA9	F1LMA9_RAT	Znfx1	Zinc finger, NFX1-type containing 1				18.9616				17.8853		17.5136		29.7735		13.6086		15.8823
F1LN30	F1LN30	F1LN30_RAT	Sumo4	Small ubiquitin-related modifier			220.864	148.289				120.407					160.744
F1LP44	F1LP44	F1LP44_RAT	Itgal	Integrin subunit alpha L	79.3927		75.1666	38.8183					92.3878	21.9717	69.9218	31.6715
F1LRX2	F1LRX2	F1LRX2_RAT	Fhod3	Formin homology 2 domain containing 3				9.28643				13.8406	40.2432			11.1512	11.0388	9.10343
F1LSP0	F1LSP0	F1LSP0_RAT	Tmprss5	Transmembrane serine protease 5				11.5923			8.76092		8.11407	7.20909		9.77894	5.42514	11.7574		8.56075
F1LTG5	F1LTG5	F1LTG5_RAT	AC096404.1	Cytochrome c oxidase subunit 5B, mitochondrial	192.158		124.037		116.223		64.7654		107.603		185.367				165.813
F1LUC1	F1LUC1	F1LUC1_RAT	Fam13c	Family with sequence similarity 13, member C		12.0567	13.0592	9.87932					10.2461	8.75359		14.8766		11.7394	4.57198	14.2962
F1LUD9	F1LUD9	F1LUD9_RAT	Lrrc20	Leucine rich repeat containing 20	26.1363				25.2823			26.0906				14.8113				25.9484
F1LV01	F1LV01	F1LV01_RAT	Wdr19	WD repeat domain 19	6.24816			14.2198				11.0916	17.274	9.18227		7.58184	41.1546			7.01556
F1LV21	F1LV21	F1LV21_RAT	Ubash3b	Ubiquitin associated and SH3 domain containing, B										27.972		23.6584	34.9053
F1LVW5	F1LVW5	F1LVW5_RAT	Relt	RELT, TNF receptor		75.0562										39.1157				37.343
F1LX20	F1LX20	F1LX20_RAT	Tnfaip8l3	TNF alpha induced protein 8 like 3			214.717		189.95				206.758		265.702		177.282		200.039
F1LYU3	F1LYU3;A0A8I6AM09;A0A8I6AEB7;A0A8I6AEV5;A0A8I6AKK2;A0A8I5Y662	F1LYU3_RAT	ENSRNOG00000062976	Ig-like domain-containing protein	32.6198		58.2494	36.7661					1172.84	45.7984	48.6966	160.096	11.0057			9.95367
F1LYU4	F1LYU4	F1LYU4_RAT	ENSRNOG00000071026	Ig-like domain-containing protein			9.86835				71.7924		80.8544
F1LYX1	F1LYX1	F1LYX1_RAT	Kctd19	Potassium channel tetramerization domain containing 19				32.0937				38.8784				30.8123		28.5194
F1LZ05	F1LZ05	F1LZ05_RAT	Parp14	Poly [ADP-ribose] polymerase	9.3758	19.5548	35.3018	28.4254					46.4666	25.9095		20.5153		7.74778
F1LZ91	F1LZ91	F1LZ91_RAT	Fam135b	Family with sequence similarity 135, member B				30.3116								53.3563				30.7069
F1M2G3	F1M2G3	F1M2G3_RAT	Rerg	RAS-like, estrogen-regulated, growth-inhibitor				37.353				36.1836				20.2386				20.2284
F1M391	F1M391	STING_RAT	Sting1	Stimulator of interferon genes protein		15.4422	34.0522	41.2866					43.7942	19.8989	18.1799	21.4501				7.65874
F1M4J1	F1M4J1	F1M4J1_RAT	LOC100294508	Dyslexia susceptibility 2-like			82.856	29.7737				48.5294	68.0902	58.7809		53.3402	81.3979	52.8402		52.853
F1M707	F1M707	NCF1_RAT	Ncf1	Neutrophil cytosolic factor 1	39.0842		51.2156	32.0189					110.94		28.1976	13.9873
F1M7P8	F1M7P8	F1M7P8_RAT	Spryd3	SPRY domain containing 3		15.2811		33.4907				32.9704		27.3243		27.1069	39.174			35.0935
F1M9F6	F1M9F6	F1M9F6_RAT	Gbp5	Guanylate binding protein 5									31.7912
F1M9V9	F1M9V9	F1M9V9_RAT	Asb15	Ankyrin repeat and SOCS box containing 15			53.3893													29.6982
F1MAF7	Q6IFV5;F1MAF7;A0A8I6A0G6	F1MAF7_RAT	Krt31	Keratin 31	848.487		69.0751				84.2661					563.423				146.605
F1MAQ8	F1MAQ8	F1MAQ8_RAT	Pnisr	PNN interacting serine and arginine rich protein		3.96419						8.13328		10.497				8.70362		9.55828
F6Q5K7	F6Q5K7	F6Q5K7_RAT	Mrps18b	Small ribosomal subunit protein mS40																8.48307
F7EM42	F7EM42	F7EM42_RAT	Sash3	SAM and SH3 domain containing 3			22.4252	13.1912			8.64341		25.0562		22.9622
F7EM85	F7EM85	F7EM85_RAT	Fbxo22	F-box protein 22			35.7241				34.4004
F7ETC0	F7ETC0	F7ETC0_RAT	Smpd1	Sphingomyelin phosphodiesterase	41.1865	14.9761		15.2254					66.8269	20.6873		34.099	30.9007	16.2083		25.6027
F7EYX4	F7EYX4	F7EYX4_RAT	Itih1	Inter-alpha trypsin inhibitor, heavy chain 1	119.382	92.4362	183.759	105.429		170.004	49.5726		203.818	166.988	196.468	172.259	22.7589
F7FAB7	F7FAB7	F7FAB7_RAT	Dynlt3	Dynein light chain Tctex-type 3	134.651	28.2523		42.3			77.7741		71.154	35.5275	63.0556	37.9537	120.33	25.8084	72.0899	29.3443
F7FG58	F7FG58	F7FG58_RAT	Lrrc49	Leucine rich repeat containing 49		33.3009		34.0494						8.54395		17.5334		31.8892		29.2257
F7FH79	F7FH79	F7FH79_RAT	Nat9	N-acetyltransferase 9		25.0142	19.3444	23.4293			14.5787		25.0293	25.6381		27.4669	31.3684		43.9004	21.7243
F7FKE7	F7FKE7	F7FKE7_RAT	Ubac2	UBA domain containing 2									7.5471			10.3646		6.37705
G3V642	G3V642	G3V642_RAT	Abcg1	ATP binding cassette subfamily G member 1		48.2965	43.1423	60.3561				48.8111	48.3713	69.1264		58.6993	41.6081	61.1566		53.7624
G3V6B9	G3V6B9	G3V6B9_RAT	Ptpn4	Tyrosine-protein phosphatase non-receptor type		10.1969		14.9672				17.7289		9.59563		19.6751		19.9169		28.7654
G3V6K6	G3V6K6	G3V6K6_RAT	Egfr	Receptor protein-tyrosine kinase		38.8694	56.2376	54.6477				46.6457	45.0103	54.3061		42.833	43.2723	33.489		40.5939
G3V6R9	G3V6R9	G3V6R9_RAT	Bloc1s4	Biogenesis of lysosomal organelles complex 1 subunit 4								8.7679		15.0562		17.3173				22.8505
G3V6X1	G3V6X1	G3V6X1_RAT	Fbln2	Fibulin 2	22.4872	19.6696	43.3042	18.572						17.0603		8.94421
G3V6Y7	G3V6Y7	G3V6Y7_RAT	Caap1	Caspase activity and apoptosis inhibitor 1				38.4077			30.7852	32.3456		32.1649		44.6744	38.6571
G3V858	G3V858	G3V858_RAT	Xpo6	Exportin 6		21.5742		19.7094				21.3206	27.8831	17.8995		20.3266		16.2331		18.716
G3V8M6	G3V8M6	G3V8M6_RAT	Folr1	Folate receptor alpha	165.413		188.424	65.4527	554.671				115.097	67.7765		215.365
G3V8N8	G3V8N8	G3V8N8_RAT	Slc7a6os	Probable RNA polymerase II nuclear localization protein SLC7A6OS		18.7258		14.3513				16.0483		19.4858	7.86604	26.0354	24.9509	21.4121		17.6204
G3V8R7	G3V8R7	G3V8R7_RAT	Gatad2a	GATA zinc finger domain containing 2A				8.59368					30.0862					6.25448
G3V8V4	G3V8V4	G3V8V4_RAT	Cers2	Ceramide synthase 2								16.957	40.7364	4.16512		6.50165	29.7279			26.3587
G3V939	G3V939	G3V939_RAT	Krt82	Keratin 82	607.8											842.827
G3V943	G3V943	G3V943_RAT	Dnaaf5	Dynein, axonemal, assembly factor 5			67.9712		53.7078			39.9005	43.8082	94.2466	72.7792		34.6051
G3V9E2	G3V9E2	G3V9E2_RAT	Alkbh6	AlkB homolog 6			41.7971	19.8107					37.482	24.1918		20.1013	22.9988	31.2734
I6L9G5	I6L9G5	RCN3_RAT	Rcn3	Reticulocalbin-3			40.0203	23.7503				12.2086	33.9438	43.3385	47.5375	19.8931				12.6745
M0R4W4	M0R4W4	M0R4W4_RAT	Ctdspl	protein-serine/threonine phosphatase								20.3862		24.8544		14.9572				15.3694
M0R5T7	M0R5T7	M0R5T7_RAT	LOC102555114	Disks large homolog 5-like				44.7596				46.0899		50.2995		46.9263		31.6215		45.4526
M0R5U3	M0R5U3	M0R5U3_RAT	Tatdn3	TatD DNase domain containing 3			38.2814					27.08	38.2631	30.2008		37.3571	24.8192		39.5198	22.2636
M0R629	M0R629	M0R629_RAT	Adss1	Adenylosuccinate synthetase isozyme 1							11.4366					11.877	12.2399
M0R7J6	M0R7J6	M0R7J6_RAT	LOC100366030	RCG37858-like				191.991								192.848				176.93
M0R829	M0R829	M0R829_RAT	Myo1h	Myosin IH		930.992												866.92		738.001
M0R864	M0R864	M0R864_RAT	Shd	Src homology 2 domain-containing transforming protein D			26.4333					14.6296		27.4569		28.618	17.8507			17.5393
M0R868	M0R868	M0R868_RAT	Chst2	Sulfotransferase	11.8953	5.36999							181.621		132.6		8.28999			6.46464
M0RA63	M0RA63	M0RA63_RAT	Stambpl1	STAM binding protein-like 1				24.0633			83.0417	29.5459	93.4287		116.259	40.2814				46.0553
M0RAI4	M0RAI4;A0A8I6A644	M0RAI4_RAT	Ears2	Probable glutamate--tRNA ligase, mitochondrial				16.2774			54.4096	17.7384		12.5099		10.8158				20.7716
M0RBE8	M0RBE8	M0RBE8_RAT	Was	Wiskott-Aldrich syndrome			31.1182	38.8916				3.97795	42.3349	10.0035		22.0527
M0RBM9	M0RBM9	M0RBM9_RAT	Arhgef10l	Rho guanine nucleotide exchange factor 10 like			42.463	38.3527	33.8761		24.8567	55.3148	32.6402	8.00591		18.8675	37.6585
M0RCA3	M0RCA3	M0RCA3_RAT	Zfpl1	Zinc finger protein-like 1	26.8145		13.6995				30.4603	16.6843	15.9512	11.1244	26.9818	27.9176	11.9948
M0RDY6	M0RDY6	M0RDY6_RAT	Crybg3	Crystallin beta-gamma domain containing 3								16.7362		23.627		10.705				23.6403
O08628	O08628	PCOC1_RAT	Pcolce	Procollagen C-endopeptidase enhancer 1			27.315	17.4265						29.0311	25.9449		2.49582
O08721	O08721	UNC5A_RAT	Unc5a	Netrin receptor UNC5A	187.589	62.2543		44.2653			41.5774	51.3886		44.9696		48.4534				44.0032
O08722	O08722	UNC5B_RAT	Unc5b	Netrin receptor UNC5B		946.135
O08949	O08949	TF2AA_RAT	Gtf2a1	Transcription initiation factor IIA subunit 1								18.0725								38.2351
O35260	O35260	NACC1_RAT	Nacc1	Nucleus accumbens-associated protein 1				17.3497				23.2236		22.3124		25.2777				28.6541
O35543	O35543	HPGDS_RAT	Hpgds	Hematopoietic prostaglandin D synthase	33.1132	22.6761	47.9362	26.8191					68.2887	40.5468	48.312	43.2906	11.5117	30.3146	28.527	13.3229
O35786	O35786	CML1_RAT	Cmklr1	Chemerin-like receptor 1				18.4315				8.61168	24.8386	15.6509	18.6059	17.3393
O35787	O35787	KIF1C_RAT	Kif1c	Kinesin-like protein KIF1C		14.8226		17.7109	22.0844			7.03143	15.1052	16.9441	22.857	11.9249				11.6185
O35826	O35826	GLCNE_RAT	Gne	Bifunctional UDP-N-acetylglucosamine 2-epimerase/N-acetylmannosamine kinase			15.1797					8.4007	25.6754	12.8251		8.90025	18.8637			14.751
O35910	O35910	MOT4_RAT	Slc16a3	Monocarboxylate transporter 4				15.543				8.49415				10.2472		11.7271		7.03152
O35913	O35913	SO1A4_RAT	Slco1a4	Solute carrier organic anion transporter family member 1A4							20.873					29.264				22.9504
O54699	O54699	S29A2_RAT	Slc29a2	Equilibrative nucleoside transporter 2				37.8394				36.675		15.8173		41.5597		29.6816		49.6909
O55158	O55158	O55158_RAT	Tspan8	Tetraspanin				22.6264			45.2607	51.7326	41.6263	41.6235	38.2909	44.4435				45.8669
O70199	O70199	UGDH_RAT	Ugdh	UDP-glucose 6-dehydrogenase	37.2995		34.7236	21.0577			19.1864		34.8911	15.117	34.2806	16.7028				16.3829
O70513	O70513	LG3BP_RAT	Lgals3bp	Galectin-3-binding protein	48.0115	22.8004	101.088	73.7683					130.473	34.1626	60.0758	52.7345	16.3025			19.2048
O70521	O70521	RGS19_RAT	Rgs19	Regulator of G-protein signaling 19	72.197		58.0757						84.0828				66.4175			26.8596
O70617	O70617	KCJ13_RAT	Kcnj13	Inward rectifier potassium channel 13					176.293							108.213
O88553	F1LQU1;O88553	ZFP37_RAT	Zfp37	Zinc finger protein 37			13.2325					5.58109	7.83949	9.15966		6.7281				10.8438
P01048	A0A0G2KA54;P08932;P01048	KNT1_RAT	Map1	T-kininogen 1		23.1299	215.199	122.942					85.854	87.2386	109.435			48.8187
P01159	P01159	SCOTP_RAT		Scotophobin			10.3882	57.9897	34.6814	92.0943	10.4953	75.1082		52.5374		52.0671				77.8195
P02454	P02454	CO1A1_RAT	Col1a1	Collagen alpha-1(I) chain			41.4087	11.8049					36.7948	34.6259
P02651	P02651	APOA4_RAT	Apoa4	Apolipoprotein A-IV		10.0295	64.7197	29.7026				16.6654	46.7655	78.0146	48.1189	26.7509	25.508	44.5685		25.4917
P04157	P04157	PTPRC_RAT	Ptprc	Receptor-type tyrosine-protein phosphatase C	41.2496	45.0786	95.1089	77.7393				12.4537	135.964	57.0735	56.455	61.3058				16.0208
P04276	P04276	VTDB_RAT	Gc	Vitamin D-binding protein	165.981		296.028	75.9395					215.297	113.471	186.239	49.4102	97.2526	65.5227		67.4603
P04639	P04639	APOA1_RAT	Apoa1	Apolipoprotein A-I			58.3837	62.4286					69.736	113.372		45.85	51.8283	95.5487		47.1519
P04937	P04937	FINC_RAT	Fn1	Fibronectin	190.895	90.5814	470.208	199.969				85.3135	233.672	230.101	194.561	141.3	88.7347	94.5967		107.107
P05540	P05540	CD4_RAT	Cd4	T-cell surface glycoprotein CD4		15.1199	21.1641						59.0109	30.6087
P05545	A0A0G2JSK1;P05545	SPA3K_RAT	Serpina3k	Serine protease inhibitor A3K	365.452	125.579	456.234	217.512				18.3444	459.702	182.131	331.275	89.018	114.101	123.248		77.9446
P06399	P06399	FIBA_RAT	Fga	Fibrinogen alpha chain	128.59	66.1053	272.315	137.957			225.811		406.392	218.137	197.094	162.031	124.69	153.517	141.727	119.951
P06762	P06762	HMOX1_RAT	Hmox1	Heme oxygenase 1		16.4788	68.7419	35.3617				15.1951	51.7648	28.9927	27.4219	25.6857				16.0452
P06765	P06765	PLF4_RAT	Pf4	Platelet factor 4									62.8386			48.82	43.3007			47.9893
P06866	P06866	HPT_RAT	Hp	Haptoglobin	80.3658	42.9947	154.772	46.2788					107.152	99.0792	75.931	22.2046	40.002	70.5081		14.299
P07824	P07824	ARGI1_RAT	Arg1	Arginase-1			35.643						34.2682				18.3673			10.9882
P07896	P07896	ECHP_RAT	Ehhadh	Peroxisomal bifunctional enzyme			55.6534					31.4053		48.0912		41.6922
P08430	P08430	UD16_RAT	Ugt1a6	UDP-glucuronosyltransferase 1-6				10.794	30.097				29.2392	20.8289		21.9793
P08494	P08494	MGP_RAT	Mgp	Matrix Gla protein			23.9079	27.7756						46.3669
P08721	P08721	OSTP_RAT	Spp1	Osteopontin		77.9686	103.429	98.4838				67.4349	49.7716	90.0162		69.5885		80.2291		73.085
P08934	P08934	KNG1_RAT	Kng1	Kininogen-1		11.2136	100.953	77.0106					67.7737	88.6643	58.5003
P09006	P09006	SPA3N_RAT	Serpina3n	Serine protease inhibitor A3N	109.841	81.6764	211.762	84.7329				105.045	115.894	90.7146	115.162	63.6969		36.1726		36.688
P0C588	P0C588	CNNM4_RAT	Cnnm4	Metal transporter CNNM4	21.5735	14.0977		7.43274			17.2201	11.0284		16.8248		14.0986				12.2108
P0CH38	P0CH38	FBSP1_RAT	Fbxo45	F-box/SPRY domain-containing protein 1 (Fragment)	19.9794						17.8004		15.9665				18.5509
P10247	P10247	HG2A_RAT	Cd74	H-2 class II histocompatibility antigen gamma chain			129.122	54.6593					471.461	19.2612		61.4745
P10959	P10959	EST1C_RAT	Ces1c	Carboxylesterase 1C	192.317	46.6456	317.516	136.452					194.02	130.974	143.669	51.3069	86.9838	96.1206		36.415
P11517	P11517	HBB2_RAT		Hemoglobin subunit beta-2		27.741	157.977	114.064				31.1359	1882.69	2752.51	156.283	1282.8	1373.09	3973.33		992.092
P11662	P11662	NU2M_RAT	mt-Nd2	NADH-ubiquinone oxidoreductase chain 2		197.272		219.472		41.797		241.709		253.815		299.365		276.988
P14480	P14480	FIBB_RAT	Fgb	Fibrinogen beta chain	80.9098	26.4715	169.71	106.927				51.0685	261.523	140.929	128.189	109.004	78.5578	77.4405		82.7252
P18211	P18211	HB2D_RAT	RT1-Db1	Rano class II histocompatibility antigen, D-1 beta chain			128.289	105.848					469.463			56.5525
P18292	P18292	THRB_RAT	F2	Prothrombin			73.2606	10.5252					20.4531	25.2437
P18588	P18588	MX1_RAT	Mx1	Interferon-induced GTP-binding protein Mx1	123.172		240.115	136.06			75.8715		99.368	72.0866	77.8322	67.8519
P18589	P18590;P18589	MX2_RAT	Mx2	Interferon-induced GTP-binding protein Mx2		14.4834	32.5586	48.3174				5.45352		25.5457		31.7284	2.67915	7.21159		14.2544
P18867	P18867	HXD3_RAT	Hoxd3	Homeobox protein Hox-D3 (Fragment)			65.0133	27.9877	71.8284			32.8582	53.6847	36.3403		25.9873		29.6133
P19024	P19024	KCNA5_RAT	Kcna5	Potassium voltage-gated channel subfamily A member 5				61.0033						86.2042	200.088
P19969	P19969	GBRA5_RAT	Gabra5	Gamma-aminobutyric acid receptor subunit alpha-5										14.4823
P20059	P20059	HEMO_RAT	Hpx	Hemopexin	209.313	30.0411	493.158	182.342				24.0612	319.738	211.84	268.449	141.611	126.252	232.834		72.0001
P20294	P20294	CNTF_RAT	Cntf	Ciliary neurotrophic factor				14.7466				12.6753	19.2289	15.5649		29.7695				15.5809
P20760	P20760	IGG2A_RAT	Igg-2a	Ig gamma-2A chain C region	170.143	50.3262	277.748	118.502				12.1985	1237.26	142.783	141.779	393.957	68.3401	87.5806		25.5218
P20761	P20761	IGG2B_RAT	Igh-1a	Ig gamma-2B chain C region	217.332	57.8596	282.523	102.008					3570.91	112.89	214.843	428.229	69.0211	50.2807		45.7328
P20762	P20762	IGG2C_RAT		Ig gamma-2C chain C region	70.357	24.6735	118.212	59.8043					61.1798	85.5778		24.933		17.9655
P21263	P21263	NEST_RAT	Nes	Nestin			43.2744	18.1824					57.82	14.5459	8.87465	4.63833
P22985	P22985;Q5QE79;Q5QE80	XDH_RAT	Xdh	Xanthine dehydrogenase/oxidase		52.3172	81.7385	62.4448				32.7393	82.5048	61.728		43.4584	55.7776	30.0384		36.0373
P23562	P23562	B3AT_RAT	Slc4a1	Band 3 anion transport protein									132.979	227.901		78.4819	113.63	183.381		63.5836
P23640	P23640	RB27A_RAT	Rab27a	Ras-related protein Rab-27A				102.968				71.4552		107.31		84.3643		83.268		83.6356
P23764	P23764;Q64625	GPX3_RAT	Gpx3	Glutathione peroxidase 3	36.2254		55.8819						65.5269	14.0926	54.1718	11.6039	23.3816			23.4476
P23785	P23785	GRN_RAT	Grn	Progranulin			67.4721						59.5455		45.4811
P24090	P24090	FETUA_RAT	Ahsg	Alpha-2-HS-glycoprotein	211.86		201.446	64.5828					228.027	64.6694	173.324	50.5312	62.2467	66.5644
P25886	F1LYI5;M0R665;P25886;A0A8I5ZTF4	RL29_RAT	Rpl29	Large ribosomal subunit protein eL29				113.998				99.0306		44.1392		107.924		82.734		86.5203
P26644	P26644	APOH_RAT	Apoh	Beta-2-glycoprotein 1	137.123		233.023		42.7722				163.399	10.2183	149.941
P27926	P27926	HXK3_RAT	Hk3	Hexokinase-3				38.2349					118.179
P28077	P28077	PSB9_RAT	Psmb9	Proteasome subunit beta type-9	197.361	158.293	285.91	217.644			116.419		411.313	207.485		211.185		164.767		96.4096
P29826	P29826	HB2B_RAT	RT1-Bb	Rano class II histocompatibility antigen, B-1 beta chain				84.8751					316.101			51.3071
P29995	P29995	ITPR2_RAT	Itpr2	Inositol 1,4,5-trisphosphate receptor type 2	58.7692	27.7343	54.6357	48.0852				20.7536	46.2641	29.4358		27.1204	24.9873			30.7992
P36370	P36370	TAP1_RAT	Tap1	Antigen peptide transporter 1	57.0984			60.1741					53.3404	50.2142		46
P36372	P36372	TAP2_RAT	Tap2	Antigen peptide transporter 2				21.6799					37.5936	16.4283		19.787
P42335	P42335	IP3KB_RAT	Itpkb	Inositol-trisphosphate 3-kinase B		7.71379		20.5359				15.2672	100.665	14.5067	49.4245	27.4637
P42893	P42893	ECE1_RAT	Ece1	Endothelin-converting enzyme 1		23.6542	35.9474	31.6505				18.7604		28.1747	21.9028	28.9109	24.4521	24.8352		22.0951
P43527	P43527	CASP1_RAT	Casp1	Caspase-1			67.5134		72.7565				88.1326	19.8585	62.8366	74.0723	27.6997
P47853	P47853	PGS1_RAT	Bgn	Biglycan		14.2565	42.051						41.214	39.9175	53.0388					93.727
P48675	P48675	DESM_RAT	Des	Desmin	36.056	73.2557	72.4032	103.117				54.3071	74.5452	72.7922		83.7924		78.7648	20.0168	57.1486
P49743	P49743	RXRB_RAT	Rxrb	Retinoic acid receptor RXR-beta (Fragment)		23.2792		38.7794			35.9094	26.4785		20.0713		31.8694				29.0603
P49890	P49890	STE2_RAT	Ste2	Estrogen sulfotransferase Ste2				41.2204				53.1053		56.1081		33.2895				50.832
P50393	P50393	PA24A_RAT	Pla2g4a	Cytosolic phospholipase A2		43.1991		34.3178				13.1559				20.2776				20.098
P51886	P51886	LUM_RAT	Lum	Lumican			196.181	59.7289					156.467	217.356	143.106	80.9413				92.4592
P53565	P53565	CUX1_RAT	Cux1	Homeobox protein cut-like 1		3.17665	11.6909	12.0905			9.627	6.67275	9.04747	10.1874	17.3482	7.57247				8.99559
P53610	P53610	PGTB1_RAT	Pggt1b	Geranylgeranyl transferase type-1 subunit beta		23.5841		40.19				36.2495		23.489		40.4053		47.9932		39.7973
P54001	P54001	P4HA1_RAT	P4ha1	Prolyl 4-hydroxylase subunit alpha-1	89.317	33.4812	53.3872	37.0809			26.4562	32.7699	35.5734	31.149		29.4326				23.6565
P58775	P58775;A0A8I5YC74	TPM2_RAT	Tpm2	Tropomyosin beta chain				66.1052				206.215				346.27
P59895	P59895	NEK6_RAT	Nek6	Serine/threonine-protein kinase Nek6																6.89692
P61515	A0A8I6ANA8;P61515;A0A8I5ZL35	RL37A_RAT	Rpl37a	Large ribosomal subunit protein eL43				37.9177	54.4063		33.9305	44.4201	55.7395	52.8495		58.2741				43.753
P61954	P61954	GBG11_RAT	Gng11	Guanine nucleotide-binding protein G(I)/G(S)/G(O) subunit gamma-11		31.2833	37.5114	45.1288	39.2038			51.209	34.5701	53.3498		44.7401		36.2532
P62078	P62078	TIM8B_RAT	Timm8b	Mitochondrial import inner membrane translocase subunit Tim8 B				27.7698	50.3093			51.2976		60.528		67.822				93.3796
P62275	A0A8L2ULK7;P62275	RS29_RAT	Rps29	Small ribosomal subunit protein uS14				12.6033												21.2712
P62329	P62329;A0A0G2K021	TYB4_RAT	Tmsb4x	Thymosin beta-4								298.761	21.4351	27.0596		65.429	42.6804	29.7896	14.4802
P70490	P70490	MFGM_RAT	Mfge8	Lactadherin				8.44531				12.4782		15.1912						17.4784
P70498	P70498	PLD2_RAT	Pld2	Phospholipase D2		29.9068	12.9604	29.2736				26.3853	24.455	30.6788	66.0287	29.4575	26.2916	18.8887		30.8102
P70564	P70564	SPB5_RAT	Serpinb5	Serpin B5									65.5293					290.974
P70623	P70623	FABP4_RAT	Fabp4	Fatty acid-binding protein, adipocyte			217.834	91.1627						51.74		29.5131		48.063		42.982
P80067	P80067	CATC_RAT	Ctsc	Dipeptidyl peptidase 1	76.3378	19.2292	255.812	93.8538					480.161	98.1761	169.593	121.441	40.1469			24.4504
P80204	P80204	TGFR1_RAT	Tgfbr1	TGF-beta receptor type-1		22.7343	35.4476	29.403				8.22188		15.7517		18.7422				15.0949
P82458	P82458	TRI18_RAT	Mid1	E3 ubiquitin-protein ligase Midline-1		11.1294	15.4224											4.24374		8.63663
P83900	P83900	RPGF5_RAT	Rapgef5	Rap guanine nucleotide exchange factor 5										59.8031					82.1326
P97541	P97541	HSPB6_RAT	Hspb6	Heat shock protein beta-6			29.4892	10.285					27.5688	23.2742	46.8949	21.352
P97564	P97564	GPAT1_RAT	Gpam	Glycerol-3-phosphate acyltransferase 1, mitochondrial				12.4618					19.8283	15.2133	21.0038	20.6497	18.1213		26.3988	17.966
P97573	P97573	SHIP1_RAT	Inpp5d	Phosphatidylinositol 3,4,5-trisphosphate 5-phosphatase 1	58.4902	24.3022	87.1	51.1643				21.2278	104.114	40.5703	92.6128	46.1928	23.8832	13.2768	34.81	21.5428
P97588	P97588;Q9R1V3	SMAD1_RAT	Smad1	Mothers against decapentaplegic homolog 1		32.65		15.7266				30.7906		33.4829		32.6695	80.7792	28.0329		58.9045
P97887	P97887	PSN1_RAT	Psen1	Presenilin-1								19.7405				24.8566
P98087	P98087	CBLN2_RAT	Cbln2	Cerebellin-2				22.7701			34.1561	49.377	31.9891	27.406	48.9502	35.9428				39.8061
Q00238	Q00238	ICAM1_RAT	Icam1	Intercellular adhesion molecule 1	76.8833	31.981	66.1383	54.9747					76.2264	49.4827	60.0609	43.7714
Q01129	Q01129	PGS2_RAT	Dcn	Decorin			80.5734							13.6735
Q01134	Q01134	CHKA_RAT	Chka	Choline kinase alpha		39.6133	63.1901
Q01177	Q01177	PLMN_RAT	Plg	Plasminogen	43.5791		58.014	27.6981					29.3548	41.2978	39.9723	22.3381	14.2692	30.1307		13.4925
Q01460	Q01460	DIAC_RAT	Ctbs	Di-N-acetylchitobiase		104.254	164.574	149.581					128.075		139.495		88.8305		121.579	138.18
Q01956	Q01956	KCNC3_RAT	Kcnc3	Potassium voltage-gated channel subfamily C member 3		14.7604		34.845				30.0626				28.1105	74.6357	19.6351		42.2451
Q03626	Q03626	MUG1_RAT	Mug1	Murinoglobulin-1	235.718		451.553	182.18			81.4757		469.066	247.367	245.979	111.651	126.884	80.643		98.7633
Q05961	Q05961	OAS1A_RAT	Oas1a	2'-5'-oligoadenylate synthase 1A			17.7375	28.1119					9.25787	31.5995		28.0587				19.2287
Q08469	Q08469	S6A15_RAT	Slc6a15	Sodium-dependent neutral amino acid transporter B(0)AT2		13.2514		10.5515				13.8985		19.5718		16.8588	21.1561			20.4594
Q0ZFS7	Q0ZFS7	Q0ZFS7_RAT	Gpat4	1-acylglycerol-3-phosphate O-acyltransferase 6 (Lysophosphatidic acid acyltransferase, zeta)		11.2995		12.9291				7.39507		11.9594		14.2071	12.7491	6.70006		11.7732
Q2IBC5	Q2IBC5	CAV2_RAT	Cav2	Caveolin-2		9.08879	14.0091	12.9844						15.8663		11.5921			16.207
Q2TGJ5	Q2TGJ5	Q2TGJ5_RAT	Zdhhc14	Palmitoyltransferase		29.5634		27.884			29.196	24.3037						30.8925
Q2TGK3	Q2TGK3	ZDHC3_RAT	Zdhhc3	Palmitoyltransferase ZDHHC3				16.657				12.7257	44.6992	15.3546		13.8636
Q32PY9	Q32PY9	GNTK_RAT	Idnk	Probable gluconokinase		13.6824	24.1339	25.4271				26.0753	34.6805	27.194	37.187	36.0252	19.2704	35.0979	42.8767	21.4476
Q3LRZ1	Q3LRZ1	CRTC2_RAT	Crtc2	CREB-regulated transcription coactivator 2				21.2963				8.40727		18.444		14.436	10.2529			17.9139
Q3MJK5	Q3MJK5;F1M1X9	CDK12_RAT	Cdk12	Cyclin-dependent kinase 12				43.5772				34.2829		45.4937		35.2142	40.7033	48.6824		42.2275
Q497C2	Q497C2	Q497C2_RAT	Rpp38	Ribonuclease P/MRP 38 subunit (Human)			90.0261	32.0513				21.1683					28.0711			76.7653
Q498R1	Q498R1	MTRR_RAT	Mtrr	Methionine synthase reductase			9.97818		14.3722		14.9558	15.7148	9.23851	12.137	20.2618	12.4491				15.1588
Q499T2	Q499T2	GILT_RAT	Ifi30	Gamma-interferon-inducible lysosomal thiol reductase			24.3898						46.9129							34.504
Q499T7	Q499T7	CFA20_RAT	Cfap20	Cilia- and flagella-associated protein 20	14.2899		16.3065		17.7621		13.6147		20.6114		11.6229		8.83744
Q4KM33	Q4KM33	PLEK_RAT	Plek	Pleckstrin	61.527		91.0458	34.1308					142.754	25.7352	54.3216	38.7561	29.334		19.6228	23.1023
Q4KM52	Q4KM52	BLNK_RAT	Blnk	B-cell linker protein			22.2227	14.4429								9.93468
Q4QQW4	D3ZVU7;Q4QQW4	HDAC1_RAT	Hdac1	Histone deacetylase 1			47.5021	51.8257				59.159	44.6648	52.0725		45.2265	54.3155	52.0318	48.1132	47.7087
Q4V7C1	Q4V7C1	CEP43_RAT	Cep43	Centrosomal protein 43				5.59516								8.35284				6.0086
Q4V899	Q4V899	TM165_RAT	Tmem165	Putative divalent cation/proton antiporter TMEM165				15.6096			11.8862	13.7088		14.4738		18.8166				7.03161
Q4V8D6	Q4V8D6	BRF2_RAT	Brf2	Transcription factor IIIB 50 kDa subunit		17.6361	42.2355		71.1586		50.2021						74.2881
Q4V8E5	Q4V8E5	MFSD3_RAT	Mfsd3	Major facilitator superfamily domain-containing protein 3								7.63969				4.64733				9.50441
Q4V8I5	Q4V8I5	AR6P4_RAT	Arl6ip4	ADP-ribosylation factor-like protein 6-interacting protein 4				13.9512				28.1451		24.9086		25.8593				11.8427
Q4V8J7	A0A8I6A4I2;Q4V8J7	SPIN1_RAT	Spin1	Spindlin-1								27.1437		32.9221		29.2432				18.5905
Q53B90	Q53B90	RAB43_RAT	Rab43	Ras-related protein Rab-43									16.1931	59.7881
Q53UA7	Q53UA7	TAOK3_RAT	Taok3	Serine/threonine-protein kinase TAO3		15.5718	18.6488	6.31668						16.3572		9.12		13.324		9.9254
Q561K4	Q561K4	CCD32_RAT	Ccdc32	Coiled-coil domain-containing protein 32	29.6943												16.2458		41.9106
Q561R0	Q561R0	MZB1_RAT	Mzb1	Marginal zone B- and B1-cell-specific protein									30.5344
Q566R4	Q566R4	LRA25_RAT	Fam89b	Leucine repeat adapter protein 25			32.8396					19.6964		9.02561		11.0871	15.091			17.9641
Q569A7	Q569A7	Q569A7_RAT	Dph5	diphthine methyl ester synthase			53.216	11.8063	37.9867				52.9476	63.6228			65.0418	26.5285	45.8645	16.8067
Q5BJL5	Q5BJL5	SBNO1_RAT	Sbno1	Protein strawberry notch homolog 1								25.1966								19.0256
Q5BJN8	Q5BJN8	SDE2_RAT	Sde2	UBL fusion protein SDE2			5.64026	4.61984				4.98882		3.50075		15.5591		1.88786		5.44048
Q5BJP5	Q5BJP5	TM230_RAT	Tmem230	Transmembrane protein 230								21.2982		53.9273		20.2046
Q5BJV3	Q5BJV3	Q5BJV3_RAT	Tlnrd1	Talin rod domain containing 1							38.6323		37.6539							20.788
Q5BK83	Q5BK83	T106A_RAT	Tmem106a	Transmembrane protein 106A		31.16	73.5986		271.855		80.3514								49.7714
Q5CD77	Q5CD77	TBC14_RAT	Tbc1d14	TBC1 domain family member 14				57.7611				41.5513		59.0669		48.4954
Q5EBC0	Q5EBC0	Q5EBC0_RAT	Itih4	Inter-alpha-trypsin inhibitor heavy chain 4			142.467	59.6743					106.93	74.7052	115.705	33.493	44.8866	32.1324		32.0098
Q5FVF1	Q5FVF1	F10C1_RAT	Fra10ac1	Protein FRA10AC1 homolog									31.1094							11.734
Q5I0H9	Q5I0H9	PDIA5_RAT	Pdia5	Protein disulfide-isomerase A5	72.5869			36.2901				12.6602	71.1161	34.8695		34.182	56.2562			33.2074
Q5KTC7	Q5KTC7	NAAA_RAT	Naaa	N-acylethanolamine-hydrolyzing acid amidase	36.8927		97.2353	32.9579					111.944	45.0751	65.0847	26.5403	16.6272
Q5M7T1	Q5M7T1	CIAO1_RAT	Ciao1	Probable cytosolic iron-sulfur protein assembly protein CIAO1							8.74905		19.1279		8.01924		13.124			15.3592
Q5M849	Q5M849	Q5M849_RAT	Ifi35	Interferon-induced protein 35	86.0527		85.2316	69.8664				34.0206	57.9382	28.9462		49.6333				17.3793
Q5M8C3	Q5M8C3	Q5M8C3_RAT	Serpina4	Serpin family A member 4			89.0273	39.0578			47.5947		41.3293	49.7899		21.8521		30.606		14.6052
Q5M920	Q5M920	Q5M920_RAT	Ebna1bp2	EBNA1 binding protein 2				8.18434			12.5842		13.1347	15.721		20.6884				7.47908
Q5M9F0	Q5M9F0	CSTP1_RAT	Cstpp1	Centriolar satellite-associated tubulin polyglutamylase complex regulator 1	27.7566	15.0588	23.6723	17.3185				20.6479		17.6485		12.6116	14.1831	16.8908	19.7755	41.9627
Q5PPI3	Q5PPI3	GSKIP_RAT	Gskip	GSK3B-interacting protein		29.4145		17.3976						31.6606		35.007		30.4126		40.2903
Q5PPI9	Q5PPI9	TTLL1_RAT	Ttll1	Polyglutamylase complex subunit TTLL1		33.1679		25.5178				44.7538		33.8883		27.5966		36.3015		26.7545
Q5PQM9	Q5PQM9;A0A8I6A296	KMCP1_RAT	Slc25a30	Kidney mitochondrial carrier protein 1							15.8327		18.9186				17.0085			13.7883
Q5PQN4	Q5PQN4	MDM1_RAT	Mdm1	Nuclear protein MDM1					31.9878		20.8744	24.4261	20.2348	25.9839		33.985				25.9359
Q5PQP1	Q5PQP1;A0A8I6GKY7	RBMS1_RAT	Rbms1	RNA-binding motif, single-stranded-interacting protein 1				26.2382				22.0989	39.8668	25.48		33.3973				22.7241
Q5RJZ6	Q5RJZ6	SCOC_RAT	Scoc	Short coiled-coil protein							30.1678		35.1282		41.7088		37.0533		44.5263	24.5829
Q5U203	Q5U203	UBE2F_RAT	Ube2f	NEDD8-conjugating enzyme UBE2F	82.2973	23.4436		75.0219			56.795	57.0622	86.729	30.4463	96.0711	68.2748	56.8265
Q5U209	Q5U209	RNH2A_RAT	Rnaseh2a	Ribonuclease H2 subunit A	43.6587		42.6283						58.209		28.9546				27.5884
Q5U220	Q5U220	TM254_RAT	Tmem254	Transmembrane protein 254								14.6863		10.6646		21.5804		15.5098		25.6328
Q5U2R3	Q5U2R3	FRMD8_RAT	Frmd8	FERM domain-containing protein 8		2.65537	8.873										9.78497
Q5U2T1	Q5U2T1	TLCD1_RAT	Tlcd1	TLC domain-containing protein 1				37.713	40.4029			16.584	37.2763	15.3132	38.6176	21.096				21.8536
Q5U2T5	Q5U2T5	Q5U2T5_RAT	Stard3	StAR-related lipid transfer protein 3		37.8813	63.1121	22.2265				42.3563	82.6646	32.8599		37.2064	34.6172			30.2604
Q5U2U3	Q5U2U3	Q5U2U3_RAT	Parp3	Poly (ADP-ribose) polymerase family, member 3	133.83	16.1377	124.845	71.1234				5.61867	99.9798	47.9244		58.4594		58.4157
Q5U2U5	Q5U2U5	Q5U2U5_RAT	Plin2	Perilipin	70.1137	65.1065	245.629	89.4837					124.676	96.0435	139.062	59.2193
Q5U2V4	Q5U2V4	PLBL1_RAT	Plbd1	Phospholipase B-like 1																8.17846
Q5U2Z5	Q5U2Z5	CMTR1_RAT	Cmtr1	Cap-specific mRNA (nucleoside-2'-O-)-methyltransferase 1	16.7346		18.5775						13.4388				16.6387			6.7978
Q5U310	Q5U310	ARMX1_RAT	Armcx1	Armadillo repeat-containing X-linked protein 1												8.29521		30.0162
Q5U312	Q5U312	RAI14_RAT	Rai14	Ankycorbin		4.9884		5.47215						11.2124		13.0981		6.96637		7.47368
Q5U3Z3	Q5U3Z3	ISOC2_RAT	Isoc2	Isochorismatase domain-containing protein 2							15.0033		20.1498				22.5447
Q5U4F3	Q5U4F3	F107B_RAT	Fam107b	Protein FAM107B	8.19667			16.9255			9.27361		5.65081	8.68828		5.43722		10.5396		8.00173
Q5XI13	Q5XI13	GRWD1_RAT	Grwd1	Glutamate-rich WD repeat-containing protein 1				17.089			4.2777	22.1798	5.07294	22.4965	4.23225	23.3553				20.4077
Q5XI41	Q5XI41	TRAM1_RAT	Tram1	Translocating chain-associated membrane protein 1				43.393		10.9464		13.6015								21.9498
Q5XI43	Q5XI43	MXRA8_RAT	Mxra8	Matrix remodeling-associated protein 8		45.8628	36.1928	50.9484				18.9129		43.1971		49.7341	38.2367	42.1059		42.7936
Q5XID0	Q5XID0	YIPF5_RAT	Yipf5	Protein YIPF5				17.6581				16.3359		20.1916		30.2757		15.5376		18.8372
Q5XIE9	Q5XIE9	MED20_RAT	Med20	Mediator of RNA polymerase II transcription subunit 20		6.17429	11.9159	5.24385			6.62496							11.0989
Q5XIR2	Q5XIR2	Q5XIR2_RAT	Ift74	Intraflagellar transport 74				22.0451	16.6218			13.8844		24.3475		22.1907				22.4814
Q5Y4N8	Q5Y4N8	AGRE1_RAT	Adgre1	Adhesion G protein-coupled receptor E2								7.14137	43.9384	8.20223		17.679
Q62622	Q62622	4EBP1_RAT	Eif4ebp1	Eukaryotic translation initiation factor 4E-binding protein 1		14.558		15.3312			52.9735		34.5175	31.9665		36.941	49.7998			35.7837
Q62796	Q62796	RBP1_RAT	Ralbp1	RalA-binding protein 1			39.0583	42.6768				36.279		47.847	39.204	37.0107	30.4807	49.8734		41.9826
Q62834	Q62834	CD123_RAT	Cdc123	Cell division cycle protein 123 homolog			42.338	38.7803				29.6559	41.6779	25.3617		33.8578	37.7436			26.5334
Q62894	Q62894	ECM1_RAT	Ecm1	Extracellular matrix protein 1		21.5897	41.7448	20.5268				10.5697		23.5516	43.7241		21.8069
Q62904	Q62904	DHB7_RAT	Hsd17b7	3-keto-steroid reductase/17-beta-hydroxysteroid dehydrogenase 7	23.317	12.5552		12.1709	18.8146		9.08109	20.0063		23.4657		17.7853				30.0228
Q62930	Q62930	CO9_RAT	C9	Complement component C9	52.0186	21.406	85.5958	47.0435					49.2297	46.0026	47.4045	20.0616		23.7186		20.0582
Q63003	Q63003	5E5_RAT		5E5 antigen		7.44299		7.05739				9.85827		16.8126		11.0579		12.545		10.6023
Q63008	Q63008	SC5A5_RAT	Slc5a5	Sodium/iodide cotransporter					39.0335
Q63132	Q63132	ROS1_RAT	Ros1	Proto-oncogene tyrosine-protein kinase ROS																18.457
Q63187	Q63187	ELOA1_RAT	Eloa	Elongin-A				2.68092								3.65354
Q63528	Q63528	RFA2_RAT	Rpa2	Replication protein A 32 kDa subunit									7.11286				9.82442
Q63639	Q63639	AL1A2_RAT	Aldh1a2	Retinal dehydrogenase 2			27.3641	16.2899				17.8935	25.6682	19.7624		27.6618	14.1036			15.1505
Q63910	Q63910	Q63910_RAT	Hba-a3	Globin c1						436.283			149.822	311.198			96.6907	165.407
Q63921	Q63921	PGH1_RAT	Ptgs1	Prostaglandin G/H synthase 1				29.7798					54.0561	34.3859		47.0936				16.2631
Q63ZV7	Q63ZV7	SWI5_RAT	Swi5	DNA repair protein SWI5 homolog		36.4485		40.97				52.8138		56.0096		41.1909		19.3898		45.4104
Q64240	Q64240	AMBP_RAT	Ambp	Protein AMBP	79.6777		67.2572						61.6372		74.4116		28.9027			19.23
Q64259	Q64259	VHL_RAT	Vhl	von Hippel-Lindau disease tumor suppressor				26.7742				36.2065	29.7139	29.2151		34.4181	38.856	28.6425		32.244
Q642A2	Q642A2	ATRAP_RAT	Agtrap	Type-1 angiotensin II receptor-associated protein		26.4183		32.5315				18.8911		20.7924		25.6164				13.1102
Q642A5	Q642A5	DPOE3_RAT	Pole3	DNA polymerase epsilon subunit 3				36.3803						35.8985	44.7239	35.4038		34.2493		32.2814
Q64617	Q64617	KPCL_RAT	Prkch	Protein kinase C eta type		12.111	13.8024	12.0329				16.7105		14.5854			11.153	15.1887		9.65407
Q64627	Q64627	NEUR2_RAT	Neu2	Sialidase-2				106.294				91.8318		61.7435		64.4928		66.949		80.3535
Q64633	Q64633	UD17_RAT	Ugt1a7	UDP-glucuronosyltransferase 1A7			64.3488	57.3658					77.9221	48.9741	42.5095	33.4057				9.66054
Q66H58	Q66H58	INT14_RAT	Ints14	Integrator complex subunit 14	22.6775	26.3351	14.9786						25.3999	12.5957	18.0042
Q66H90	Q66H90	Q66H90_RAT	Bbs7	Bardet-Biedl syndrome 7 protein homolog		21.8085		15.2375				12.2715		13.1315		13.2884	7.02249	18.6203		14.5908
Q66HG3	Q66HG3	CNDP1_RAT	Cndp1	Beta-Ala-His dipeptidase									23.8999	30.9196		9.35167
Q66HP6	Q66HP6	SPAT2_RAT	Spata2	Spermatogenesis-associated protein 2		21.531					22.2995	11.8311	32.9812				29.6494
Q68FR2	Q68FR2	BIN2_RAT	Bin2	Bridging integrator 2	37.4718	14.3582	47.8497	35.3258				14.9362	68.3559	24.9565	25.4194	36.8272	28.3971	22.9053		25.7961
Q68FU4	Q68FU4	SUCHY_RAT	Sugct	Succinate--hydroxymethylglutarate CoA-transferase		11.7818			20.1668					15.3261	30.8596			10.627		15.4783
Q68FV0	Q68FV0	T178A_RAT	Tmem178a	Transmembrane protein 178A		116.033						43.681		33.2119						36.8382
Q6AXQ4	Q6AXQ4	MTM1_RAT	Mtm1	Myotubularin		25.7748		22.8051				11.8983	27.278	25.3699		19.9517
Q6AXS8	Q6AXS8;A0A8I6AG82	TPGS2_RAT	Tpgs2	Tubulin polyglutamylase complex subunit 2					5.37128			7.9517				9.27045				7.53123
Q6AY80	Q6AY80	NQO2_RAT	Nqo2	Ribosyldihydronicotinamide dehydrogenase [quinone]	47.4311		61.0957		59.9524		33.6176		70.6125	33.3979	30.8222	30.8087	71.8266
Q6AY91	Q6AY91	NRK1_RAT	Nmrk1	Nicotinamide riboside kinase 1								27.5922	29.4552	25.0881	71.9167	23.8432			24.0749	28.5057
Q6AYB9	Q6AYB9	Q6AYB9_RAT	Prmt2	Protein arginine methyltransferase 2		42.6781		31.6255				24.5173		26.9349		33.5497		25.4659	19.4554	31.304
Q6AYE5	Q6AYE5	OAF_RAT	Oaf	Out at first protein homolog		19.4592	26.4843
Q6AYE7	Q6AYE7	Q6AYE7_RAT	Ifit3	Interferon-induced protein with tetratricopeptide repeats 3			26.6349	17.7708				5.39778	13.6877	17.0858		18.1547		5.24138	8.45927
Q6AYJ1	Q6AYJ1	RECQ1_RAT	Recql	ATP-dependent DNA helicase Q1			50.671	48.209				42.7976	39.8162	48.0366		37.4074	37.6261		29.8372	35.3058
Q6AYJ8	Q6AYJ8	TP8L2_RAT	Tnfaip8l2	Tumor necrosis factor alpha-induced protein 8-like protein 2	25.0606								46.2798
Q6AYN2	Q6AYN2	SARAF_RAT	Saraf	Store-operated calcium entry-associated regulatory factor		28.8698		27.7066				27.3446		23.8736	44.7669	33.6736	39.2571	30.363		28.5177
Q6AYQ9	Q6AYQ9	Q6AYQ9_RAT	Ppic	Peptidyl-prolyl cis-trans isomerase			99.4201	32.9076					62.8637	51.0186		34.0576
Q6AZ28	A0A8I6AIY4;Q6AZ28	PIAS2_RAT	Pias2	E3 SUMO-protein ligase PIAS2	14.4022			11.7419				14.2099		13.6264		14.3485	9.6897			7.84326
Q6B345	Q6B345;F1LYQ0	S10AB_RAT	S100a11	Protein S100-A11	18.1389		40.0025						46.9375		20.5008
Q6DGF7	Q6DGF7	Q6DGF7_RAT	Map3k7cl	MAP3K7 C-terminal like		22.0483		14.6423	24.3271		17.878						24.4447
Q6DTM3	Q6DTM3	AHI1_RAT	Ahi1	Jouberin	18.2533	11.8834	13.5843	15.492	42.0748	1.7913		13.3963	9.94502	21.7985		23.2506		13.2685
Q6IFU8	Q6IFU8	K1C17_RAT	Krt17	Keratin, type I cytoskeletal 17	67.2836				112.044				331.919	19.0713	87.6755	30.9591	100.503	4709.23	86.4469
Q6IFV6	Q6IFV6	Q6IFV6_RAT	Krt35	Keratin 35	295.276			8.93068								137.603				27.0212
Q6IG00	Q6IG00	K2C4_RAT	Krt4	Keratin, type II cytoskeletal 4		27.5544		61.4533				59.5229	38.6767	223.878				30.8073	310.197	89.2718
Q6J2U6	Q6J2U6	RN114_RAT	Rnf114	E3 ubiquitin-protein ligase RNF114		22.1783	56.4437	59.1533				43.3387	83.8711	48.2914		62.477		38.3716		21.5837
Q6JWR2	Q6JWR2	S38A7_RAT	Slc38a7	Sodium-coupled neutral amino acid transporter 7		10.0742								15.238			6.78919
Q6MG98	Q6MG98	Q6MG98_RAT	RT1-Da	Histocompatibility 2, class II antigen E alpha			132.192	135.143					525.523			88.9287	62.8214
Q6MGA7	Q6MGA7	Q6MGA7_RAT	RT1-DMb	Hla-dmb protein			19.5906	33.3398				10.7438	80.7838			10.0851
Q6P6R7	Q6P6R7	SGSM3_RAT	Sgsm3	Small G protein signaling modulator 3		23.1491	37.0833				32.9793			29.1727		36.8196	32.3552		42.36	31.3988
Q6P6S9	Q6P6S9	ENTP5_RAT	Entpd5	Ectonucleoside triphosphate diphosphohydrolase 5			17.0121										5.16091
Q6P734	Q6P734	IC1_RAT	Serping1	Plasma protease C1 inhibitor	162.807	44.7118	236.614	152.148					301.648	137.91	197.587	142.063		53.8764		33.9075
Q6P7B7	Q6P7B7	ZFY27_RAT	Zfyve27	Protrudin				73.5064				90.4608		44.6085		77.5526		68.1641		73.0139
Q6P7C7	Q6P7C7	GPNMB_RAT	Gpnmb	Transmembrane glycoprotein NMB	71.0317		425.076				6.82963		183.161		215.104
Q6Q3F5	Q6Q3F5	SIDT1_RAT	Sidt1	SID1 transmembrane family member 1				36.53				43.8264		34.7758		38.6693	45.9237			28.8943
Q6R556	Q6R556	SEGN_RAT	Scgn	Secretagogin				39.2269				34.8725		38.5589		27.9112	37.9067	30.154		23.9434
Q6VV72	Q6VV72	IF1A_RAT	Eif1a	Eukaryotic translation initiation factor 1A			17.18				15.1771		21.6032		39.6346		16.9505
Q6X936	Q6X936	KIRR1_RAT	Kirrel1	Kin of IRRE-like protein 1		5.83772	4.44222					16.0567		8.59399		13.2169	5.9089	6.40922
Q6XPU4	Q6XPU4	FCG3A_RAT	Fcgr3a	Low affinity immunoglobulin gamma Fc region receptor III-A			74.4121	31.8146					125.409	9.43259		36.6284	58.9941		103.872
Q71F54	Q71F54	SH3R1_RAT	Sh3rf1	E3 ubiquitin-protein ligase SH3RF1		39.0755		18.1547				9.51092				24.2075	30.9048	26.938	47.1751	7.90557
Q76JQ2	Q76JQ2	FLCN_RAT	Flcn	Folliculin				11.33	17.5578					18.8685		14.2317				17.3159
Q78EA7	Q78EA7	BMR1A_RAT	Bmpr1a	Bone morphogenetic protein receptor type-1A			9.79955	17.1492				20.6143		24.8363		20.0676				12.6634
Q7TNJ2	Q7TNJ2	ABCA7_RAT	Abca7	ATP-binding cassette sub-family A member 7		15.7345	49.6638	15.1362				21.6785	33.4221	18.7776		17.2373	25.9025	12.4536	36.8938	31.5474
Q7TPJ7	Q7TPJ7	Q7TPJ7_RAT	RGD1359290	Large ribosomal subunit protein uL22			65.4155				101.634		107.029	42.9111	71.1719	81.1868	117.736			102.204
Q7TQ11	Q7TQ11	Q7TQ11_RAT	Vtn	Aa1018	112.868		220.746	55.5722	67.2818				87.0468	90.0137	114.639	51.7486	35.9622	35.7003		25.6024
Q7TSF2	Q7TSF2	VGLU3_RAT	Slc17a8	Vesicular glutamate transporter 3	42.3471			41.1033				38.9132		26.0766		32.4738	37.8408			30.7248
Q80VX4	Q80VX4	ZHX2_RAT	Zhx2	Zinc fingers and homeoboxes protein 2		9.80686	11.8993				7.16551	10.2201	9.45062	16.2617						13.5287
Q80W57	Q80W57	ABCG2_RAT	Abcg2	Broad substrate specificity ATP-binding cassette transporter ABCG2		30.497		30.4388				17.99	19.5475	38.1239	20.4	27.8199	31.3023	35.3708	15.716	18.1238
Q80WD0	Q80WD0	R4RL1_RAT	Rtn4rl1	Reticulon-4 receptor-like 1				29.6091			86.8749	34.1717	94.492	45.6382		35.8979				46.7208
Q80WK7	Q80WK7	S29A3_RAT	Slc29a3	Equilibrative nucleoside transporter 3	108.546		170.392	34.0645			47.4427		162.583	35.5355	108.819	24.7321	33.3864
Q80XX4	Q80XX4	MSTN1_RAT	Mustn1	Musculoskeletal embryonic nuclear protein 1				6.28261								5.75894	11.1749			6.27137
Q80ZG2	Q80ZG2	IP3KC_RAT	Itpkc	Inositol-trisphosphate 3-kinase C			13.3297	6.02158			6.73619	5.66268		11.9387		6.56576
Q810T5	Q810T5	KAT7_RAT	Kat7	Histone acetyltransferase KAT7							8.17156		14.8861	10.9249				5.06395		13.3258
Q811S9	Q811S9	GNL3_RAT	Gnl3	Guanine nucleotide-binding protein-like 3		29.7227						11.7091	30.323					32.836
Q812E4	Q812E4	SYTL5_RAT	Sytl5	Synaptotagmin-like protein 5		16.7204		21.007				20.5343		13.4136				11.6503		17.0781
Q8CJ44	Q8CJ44	S13A5_RAT	Slc13a5	Na(+)/citrate cotransporter				50.2218				36.9035		23.5786		17.8005	26.0991		34.7185	31.5381
Q8K1M8	Q8K1M8	BRNP2_RAT	Brinp2	BMP/retinoic acid-inducible neural-specific protein 2		27.2064		24.3789				23.1056	34.3073	24.1344		30.5305	93.6362	39.6663		35.913
Q8K3E7	Q8K3E7	DPY30_RAT	Dpy30	Protein dpy-30 homolog			34.1417	26.894				34.604		49.0093		37.8719		32.6853		42.9425
Q8K3X8	Q8K3X8	HSBP1_RAT	Hsbp1	Heat shock factor-binding protein 1								56.3243		53.5959		66.4433				96.3174
Q8K3Y6	Q8K3Y6	ZCCHV_RAT	Zc3hav1	Zinc finger CCCH-type antiviral protein 1		13.6703	26.5654	17.0034				10.6908	26.0319	21.1824		23.002		8.0289		14.5064
Q8K5B3	Q8K5B3	MCFD2_RAT	Mcfd2	Multiple coagulation factor deficiency protein 2 homolog				63.3963			86.772	72.0238	62.307	76.1961	69.7042	84.8715				53.4003
Q8R2H2	Q8R2H2	ITB3_RAT	Itgb3	Integrin beta-3				7.56667						11.5898		35.0146				19.5233
Q8R2H5	Q8R2H5	PHLD_RAT	Gpld1	Phosphatidylinositol-glycan-specific phospholipase D		19.6284	44.4065	16.046				25.8737	31.2459	28.6502	37.4034	20.1035				29.4904
Q8R5M4	Q8R5M4	OPTN_RAT	Optn	Optineurin		16.3987						9.74184				18.8998		13.7414
Q8VHV8	Q8VHV8	SELS_RAT	Selenos	Selenoprotein S	5.55466	35.031	17.4262	8.70272				6.99307	13.0953	7.05856		3.06632	20.5145	8.49794
Q8VI02	Q8VI02	PP4R1_RAT	Ppp4r1	Serine/threonine-protein phosphatase 4 regulatory subunit 1	14.2153		24.1248					28.5639	13.2593	20.3363	18.9854	28.3439	10.9424
Q920D2	Q920D2	DYR_RAT	Dhfr	Dihydrofolate reductase		24.8263	25.1365	26.4507		4.82782			25.8447			21.4126	18.7514			24.9561
Q920G0	Q920G0	SKAP2_RAT	Skap2	Src kinase-associated phosphoprotein 2			25.1253	32.6813					43.6511	16.1779		31.981				18.9241
Q920H8	Q920H8	HEPH_RAT	Heph	Hephaestin			4.32947				5.5843						5.0999			8.36602
Q923X6	Q923X8;Q923X6	TAA7E_RAT	Taar7e	Trace amine-associated receptor 7e										25.6953						28.0061
Q925D4	Q925D4	T176B_RAT	Tmem176b	Transmembrane protein 176B		27.4237	65.8164	31.3732					16.9909	32.4347	16.0622	25.324		9.39885		14.9186
Q99JB3	Q99JB3	FUT9_RAT	Fut9	4-galactosyl-N-acetylglucosaminide 3-alpha-L-fucosyltransferase 9		36.7892		31.4328				31.1193	24.6898	36.7985		28.7482		23.2054		32.2915
Q99P77	Q99P77	GTPB4_RAT	Gtpbp4	GTP-binding protein 4	29.1003			34.3299				37.1756		35.9757		29.7802				31.7854
Q99PS8	Q99PS8	HRG_RAT	Hrg	Histidine-rich glycoprotein	138.283	24.9434	212.771	71.9799				10.2213	147.159	100.216	173.516	27.6686	36.2996	53.6286
Q9EPH2	Q9EPH2	MRP_RAT	Marcksl1	MARCKS-related protein			15.5487	8.41346					10.6429	24.3113		10.5562		7.0923		6.09137
Q9EPQ0	Q9EPQ0	NCKX3_RAT	Slc24a3	Sodium/potassium/calcium exchanger 3 (Fragment)		2.13097		8.64074		5.90887				3.06895		8.86283		4.64946		5.13703
Q9EPT8	Q9EPT8	CLIC5_RAT	Clic5	Chloride intracellular channel protein 5		28.8007						18.2609		17.067		14.3398		22.8994		18.2068
Q9EPV5	Q9EPV5	APAF_RAT	Apaf1	Apoptotic protease-activating factor 1	110.813		103.043		55.3129				59.0751	34.6136	72.2766	24.5006	48.2749
Q9EQN5	Q9EQN5	SMBP2_RAT	Ighmbp2	DNA-binding protein SMUBP-2	6.9151	12.2008	21.9013	16.0235				16.9779	19.6618	16.0009		14.849	12.1684	13.0448		8.66103
Q9EQP5	Q9EQP5	PRELP_RAT	Prelp	Prolargin			28.2998	18.4029	18.1564			16.1934	16.1082	42.476	14.2315	26.1199				21.0739
Q9ER31	Q9ER31	ENTP6_RAT	Entpd6	Ectonucleoside triphosphate diphosphohydrolase 6								25.828		24.3088		25.8232				20.0514
Q9ERE4	Q9ERE4	GOLP3_RAT	Golph3	Golgi phosphoprotein 3								56.5576		80.2119		76.7391				53.9215
Q9ERL1	Q9ERL1	Q9ERL1_RAT	Cybb	Cytochrome b-245, beta polypeptide			52.2851	40.3045			19.3186		62.152	21.2896		41.8623				50.2066
Q9ESN0	Q9ESN0	NIBA1_RAT	Niban1	Protein Niban 1		10.8004	13.1039	14.8406					21.7479	18.1958		9.23332				11.7353
Q9ESZ0	Q9ESZ0	XRCC1_RAT	Xrcc1	DNA repair protein XRCC1	32.466	32.8674	52.0385	25.7838	51.8469		38.642	30.5548	44.2467	32.2624	49.2824	26.1396				46.7967
Q9ET55	Q9ET55	NOCT_RAT	Noct	Nocturnin	72.9147		34.5638	20.6801				22.745	35.4432	15.3146	21.2302	20.1861				26.0915
Q9JHY1	Q9JHY1	JAM1_RAT	F11r	Junctional adhesion molecule A								16.205		20.4248		21.3765				27.2494
Q9JIM4	Q9JIM4	DUS12_RAT	Dusp12	Dual specificity protein phosphatase 12		10.5485	31.7374	25.8957				14.8958		25.2476		26.703	21.2671	18.0354		23.8329
Q9JIT3	Q9JIT3;A0A0G2K109;D3ZCM7	TLE3_RAT	Tle3	Transducin-like enhancer protein 3		29.6239	71.6549	49.5175				29.3835	61.5803	39.34	40.677	34.5336	62.3669	35.7721	67.365	38.7521
Q9JJI7	Q9JJI7	Q9JJI7_RAT	St14	Suppressor of tumorigenicity 14 protein homolog			131.934	24.7804	91.6229				25.3681		125.477				134.199
Q9JJS5	Q9JJS5	SH3B4_RAT	Sh3bp4	SH3 domain-binding protein 4		30.9017	38.442	16.2631				17.5884		26.0112		28.9536	36.3583			17.0664
Q9JK41	Q9JK41	COPT1_RAT	Slc31a1	High affinity copper uptake protein 1			165.79		190.974				139.606	69.7797		111.138	98.5583			61.2114
Q9QW30	Q07008;Q9QW30;Q9R172	NOTC2_RAT	Notch2	Neurogenic locus notch homolog protein 2		20.7315		19.6066				12.0514		13.3815		18.3133
Q9QX79	Q9QX79	FETUB_RAT	Fetub	Fetuin-B	123.09	40.5772	225.59	90.7831					150.205	135.376	116.294	36.5695	46.0298	67.957		24.8345
Q9QZK8	Q9QZK8	DNS2A_RAT	Dnase2	Deoxyribonuclease-2-alpha	95.3116	45.2004	131.991	101.539				22.467	92.5945	60.1245	102.135	63.779	35.9434			20.477
Q9WTV1	Q9WTV1	CH3L1_RAT	Chi3l1	Chitinase-3-like protein 1	84.1475	26.0032	112.216	61.5407			29.9978		106.198	51.6687	123.401	45.93	18.1811
Q9WTW1	Q9WTW1	GRIP2_RAT	Grip2	Glutamate receptor-interacting protein 2				18.7366			26.2162	18.1661				16.8884				22.5525
Q9WUF4	Q9WUF4	VAMP8_RAT	Vamp8	Vesicle-associated membrane protein 8			23.9818	41.9023				16.9437	21.6594	24.575		24.8365		21.2491		24.6053
Q9WV57	Q9WV57	MPEG1_RAT	Mpeg1	Macrophage-expressed gene 1 protein			67.5188	28.0067					80.7929	23.1868	63.1573	26.8461	40.0054
Q9Z143	Q9Z143	SEM4F_RAT	Sema4f	Semaphorin-4F				40.1286				31.7144		26.7121		23.6574	23.2275			34.7825
Q9Z1C8	Q9Z1C8	RPGF3_RAT	Rapgef3	Rap guanine nucleotide exchange factor 3				18.4971		33.4177		8.3922				12.7847				25.5902
Q9Z1H9	Q9Z1H9	CAVN3_RAT	Cavin3	Caveolae-associated protein 3		29.4599	19.3511	55.1849			28.8928	42.8082	40.3272	57.2347		58.2444				36.9458
Q9Z2J5	Q9Z2J5	VAMP5_RAT	Vamp5	Vesicle-associated membrane protein 5			58.3248	33.8968					60.3977	19.6788		33.5991	34.7601		35.713	21.2238
Q9Z2X5	Q9Z2X5	HOME3_RAT	Homer3	Homer protein homolog 3		17.3448	65.8797	36.0887					34.1433	28.267	38.235	45.705		23.6663		34.3554
Q6P7D4	Q6P7D4	CP20A_RAT	Cyp20a1	Cytochrome P450 20A1		27.0334		39.1689			42.4105	42.5376		45.2816		27.2805	24.5639	24.84		25.1416
A0A8I6A6I4	A0A8I5ZTL7;A0A8I6A6I4;A0A8I5ZV31	A0A8I6A6I4_RAT	Atp11b	Phospholipid-transporting ATPase			56.2309	47.5279	52.774		56.7151	54.2466	37.0772	48.5404	58.9668	53.0261	38.6261	36.1738		36.5796
Q6AY63	Q6AY63	NUDT5_RAT	Nudt5	ADP-sugar pyrophosphatase	154.496	118.87	154.221	161.183	115.252	123.57	111.901	113.723	175.859	140.61	167.911	164.668	140.902	139.381	138.872	129.768
P55260	P55260	ANXA4_RAT	Anxa4	Annexin A4	245.293	267.873	382.683	370.16	260.383	248.712	250.192	270.985	378.423	333.498	454.008	362.948	324.78	326.524	369.715	312.518
B5DEX3	B5DEX3	B5DEX3_RAT	Cpne8	Copine 8	60.6058	43.1527	59.3313	45.7583	32.8467		37.9908	39.2091	47.176	60.6834	40.9251	51.4573	46.1339	49.5806	46.6013	48.3472
P57769	P57769	SNX16_RAT	Snx16	Sorting nexin-16	14.6838	26.3271	29.6858	33.4421	29.8019	25.8157	29.212	22.9269	29.6008	22.163	17.9303	24.4345	16.9803	15.6025		17.829
A0A8I6A9R8	A0A8I6A9R8	A0A8I6A9R8_RAT	Cope	Coatomer subunit epsilon	92.1228	126.337	119.863	107.165	89.6445	83.8923	97.4721	88.7678	120.28	87.5702	110.581	95.2386	103.814	109.3	111.01	101.346
G3V904	G3V904	G3V904_RAT	Pld4	Phospholipase D family, member 4	121.182	108.048	223.411	190.786	27.7259		22.0893	21.0401	285.586	128.753	115.648	119.61	44.2568	54.1544		43.3522
D3ZAG3	D3ZAG3	D3ZAG3_RAT	Map9	Microtubule-associated protein 9	123.433	74.9224	79.7255	74.6753	95.8272	90.9464	97.2887	92.6366	67.5229	80.2336	63.5498	81.2212	74.4863	74.778	88.0748	71.1095
P41542	P41542	USO1_RAT	Uso1	General vesicular transport factor p115	312.991	327.112	349.998	365.71	334.265	353.409	327.013	337.067	331.321	330.753	286.249	352.383	320.435	291.941	300.353	297.386
Q5I0H3	Q5I0H3	SUMO1_RAT	Sumo1	Small ubiquitin-related modifier 1	168.678	156.177	226.452	174.891	172.12	175.616	185.588	167.473	202.046	153.72	165.139	180.297	162.503	146.021	147.629	139.404
Q45R42	Q45R42	LRRC4_RAT	Lrrc4	Leucine-rich repeat-containing protein 4		34.6797	41.5054	33.7964			25.2531	29.0865	34.083	38.9595	20.1679	36.1967	35.4805	39.2435	38.4208	41.0004
P05369	A0A8I6A397;P05369	FPPS_RAT	Fdps	Farnesyl pyrophosphate synthase	170.203	226.681	183.362	231.002	212.046	221.186	224.219	232.607	187.738	193.008	204.812	232.794	259.981	264.124	239.725	282.101
Q5BJY6	Q5BJY6	NAGA_RAT	Amdhd2	N-acetylglucosamine-6-phosphate deacetylase	56.575	58.0389	78.7281	89.3054	32.5445		38.8975	31.1073	87.5919	76.0895	81.4856	67.5831	46.9419	53.7382	55.4672	44.6955
P23348	P23348	B3A3_RAT	Slc4a3	Anion exchange protein 3	141.826	107.617	121.122	128.125	151.813	138.091	148.683	145.253	110.689	124.249	122.669	121.357	127.232	117.826	136.805	124.218
F1MAS1	F1MAS1	F1MAS1_RAT	Cbarp	CACN subunit beta associated regulatory protein	115.25	100.006	84.6145	111.726	113.405	109.226	108.81	103.608	95.1536	106.015	99.5802	105.882	100.23	87.3133	82.0744	95.0156
P07151	P07151	B2MG_RAT	B2m	Beta-2-microglobulin	172.539	110.27	293.696	241.45	80.5485	57.1101	72.1546	79.6439	636.938	178.534	212.7	264.224	92.0038	93.2761	92.69	100.446
A0A8I6A4C2	A0A8I6A4C2	A0A8I6A4C2_RAT	Nxn	Nucleoredoxin	70.6433	114.546	80.9541	80.2266	66.5884		61.4827	69.0112	72.9278	101.663	82.9057	111.84	74.0376	83.9617	77.1565	82.5604
Q9ET64	Q9ET64	NSMA_RAT	Smpd2	Sphingomyelin phosphodiesterase 2		73.4661	68.7711	57.4571	71.8429		75.1028	64.9758	110.756	72.4006	81.7961	55.7561	57.0738	52.1808	41.2347	39.0583
Q9Z1W6	Q9Z1W6	LYRIC_RAT	Mtdh	Protein LYRIC	227.01	259.554	266.389	306.646	289.768	325.381	312.137	283.938	249.564	360.751	260.708	312.048	253.958	257.399	266.622	275.856
B2GV41	B2GV41	B2GV41_RAT	Usp39	ubiquitinyl hydrolase 1	72.9905	45.7146	83.8985	49.4372	69.9026		76.8484	60.9877	80.1042	64.5053	69.1422	71.0899	55.4023	51.9426	55.2735	51.2785
P51799	P51799	CLCN7_RAT	Clcn7	H(+)/Cl(-) exchange transporter 7		12.3572	14.3068	20.5294	15.3055			14.5144		19.0143		17.7716	12.2479	11.6989		10.8603
D4A5W8	D4A5W8	D4A5W8_RAT	Pgs1	CDP-diacylglycerol--glycerol-3-phosphate 3-phosphatidyltransferase	109.345	185.38	118.201	186.836	126.002	69.7113	132.315	163.556	167.242	176.571	162.949	173.368	182.366	192.739	201.26	198.462
P31720	P31720	C1QA_RAT	C1qa	Complement C1q subcomponent subunit A	220.222	53.2002	372.716	255.109	70.7637		73.4797	52.8933	553.602	197.692	316.031	200.485	41.4539		32.7298	35.0211
P16232	P16232	DHI1_RAT	Hsd11b1	11-beta-hydroxysteroid dehydrogenase 1	29.5965	18.3314	22.8771	41.3239	40.5287		26.965	35.2211		17.6827		16.7452	23.1313	21.9892	17.8269	21.5089
A0A8I6AM38	A0A8I6AM38	A0A8I6AM38_RAT	Iqgap2	IQ motif containing GTPase activating protein 2	136.138	91.2529	126.229	103.468	124.244	124.185	110.347	100.613	104.105	93.7815	78.2466	108.127	96.9891	94.6878	96	91.6421
Q32PX7	Q32PX7	FUBP1_RAT	Fubp1	Far upstream element-binding protein 1	153.941	153.833	176.843	175.842	165.367	187.142	183.88	157.384	189.77	206.093	140.292	176.098	134.607	143.655	155.453	147.323
F1LW90	F1LW90	F1LW90_RAT	Fam184a	Family with sequence similarity 184, member A		16.5422		15.4334			20.1248	22.1018	13.9468			17.3579	17.4191	15.9775		16.5323
Q66H62	A0A8I6A0L1;Q66H62	CYLD_RAT	Cyld	Ubiquitin carboxyl-terminal hydrolase CYLD	440.841	451.354	418.954	442.029	482.975	452.57	509.352	536.085	335.886	400.188	355.211	363.94	431.425	362.823	444.937	411.054
A0A096MJN4	A0A096MJN4	SEPT4_RAT	Septin4	Septin-4	701.36	539.458	750.38	701.496	866.564	946.468	867.866	858.423	762.245	741.783	909.739	819.386	963.726	991.36	940.17	947.469
A0A140TAA1	A0A140TAA1	A0A140TAA1_RAT	Igsf8	Immunoglobulin superfamily, member 8	1443	1002.13	1583.96	1848.22	1608.15	1637.82	1866.16	1774.34	1534.89	1886.79	1990	2021.91	2108.12	1834.56	1974.6	2088.55
D4A5J2	D4A5J2	D4A5J2_RAT	Nt5m	5',3'-nucleotidase, mitochondrial	28.1435		27.7275		31.0721		32.0179		17.6523		19.236		18.3856		13.2356	7.89127
Q63627	Q63623;Q63627	SCAF4_RAT	Scaf4	SR-related and CTD-associated factor 4	31.7151		85.5263		75.1006		65.5429		65.3448		45.1339		40.656		28.9454	44.7586
P25409	P25409	ALAT1_RAT	Gpt	Alanine aminotransferase 1	119.301	144.155	112.343	151.035	137.437	126.113	128.521	147.187	128.193	127.401	131.175	110.742	194.377	191.053	144.966	166.312
P06214	P06214	HEM2_RAT	Alad	Delta-aminolevulinic acid dehydratase	132.944	127.55	139.66	127.438	138.678	136.116	129.282	133.478	120.438	116.798	145.241	137.417	159.121	157.783	149.963	137.618
D4A1J9	D4A1J9	LRFN5_RAT	Lrfn5	Leucine-rich repeat and fibronectin type-III domain-containing protein 5	85.9679	52.9592	46.0814	43.3638	98.4717		79.5642		72.0375	42.8561		61.8371	50.9477	42.006	60.2293	63.8868
O08773	O08773	RGS14_RAT	Rgs14	Regulator of G-protein signaling 14	123.859	88.2916	100.327	92.6356	119.267		121.805	111.42	85.1713	111.611	71.98	106.034	104.994	99.2366	86.0626	103.705
P02767	P02767	TTHY_RAT	Ttr	Transthyretin	39.7174	141.758	152.039	218.762	106.864	18.5152	21.7951	72.227	91.4732	438.839	72.7417	513.707		252.595		162.001
Q91XU1	Q91XU1	QKI_RAT	Qki	KH domain-containing RNA-binding protein QKI	615.398	818.256	913.013	763.09	590.484	618.082	615.205	682.403	684.44	672.951	876.234	781.992	688.015	812.828	731.237	695.503
P53987	P53987	MOT1_RAT	Slc16a1	Monocarboxylate transporter 1	699.436	263.006	627.974	576.566	536.872	570.814	442.559	484.816	546.175	543.437	742.136	483.553	356.754	466.041	297.442	374.118
Q3B7D0	Q3B7D0	HEM6_RAT	Cpox	Oxygen-dependent coproporphyrinogen-III oxidase, mitochondrial	89.6219	82.9507	122.118	117.76	94.1893	80.2003	89.1668	84.0365	127.06	114.745	97.958	112.496	96.2568	104.679	121.522	100.431
Q5XIW8	Q5XIW8	SNUT1_RAT	Sart1	U4/U6.U5 tri-snRNP-associated protein 1		30.9112	38.4896	29.5495	35.1748		40.924	25.7081	45.45	32.7457		29.3906	18.1086	20.8757	22.7747	23.5179
P97837	P97837	DLGP2_RAT	Dlgap2	Disks large-associated protein 2	244.814	238.88	218.744	223.464	262.717	256.695	315.389	278.885	206.815	216.209	217.803	168.325	257.035	214.221	233.911	216.259
D3ZIV3	D3ZIV3	D3ZIV3_RAT	Mad1l1	Mitotic arrest deficient 1 like 1		72.1103		55.6893	123.423			136.177		61.6473		98.6192	39.258	78.2143		72.5753
P05544	P05544;P09005	SPA3L_RAT	Serpina3l	Serine protease inhibitor A3L	293.87	232.739	603.637	524.467	18.0238			35.0262	551.529	525.047	325.324	192.689	158.453	184.739	95.0487	106.337
Q08850	Q08850	STX4_RAT	Stx4	Syntaxin-4	120.246	143.144	120.513	136.131	132.721	131.036	129.366	122.152	119.733	116.582	155.792	128.973	122.384	121.399	123.527	120.62
Q6QBQ4	Q6QBQ4	PLS3_RAT	Plscr3	Phospholipid scramblase 3	149.586	113.127	139.047	117.388	126.963	118.564	122.034	144.311	141.398	120.081	163.316	137.95	136.468	149.655	169.113	158.23
P06238	P06238	A2MG_RAT	A2m	Alpha-2-macroglobulin	94.1274	53.8824	167.266	82.92	63.2791		61.9894		258.645	92.3023	138.466	98.6636	27.1564			11.9847
Q6AYU1	Q6AYU1	MO4L1_RAT	Morf4l1	Mortality factor 4-like protein 1		27.6958		24.781			26.2047	23.6724	38.0607	24.495		19.0309	20.3743	19.1424		21.1702
P24155	P24155	THOP1_RAT	Thop1	Thimet oligopeptidase	609.483	557.671	664.681	668.54	717.721	711.307	670.807	679.649	596.303	659.742	598.611	688.614	663.304	607.719	614.802	670.016
A0A8I5Y9U2	A0A8I5Y9U2	A0A8I5Y9U2_RAT	Cnot2	CCR4-NOT transcription complex, subunit 2		82.5732	110.765	96.0998	83.1136	72.9732	84.6465	74.2217	103.136	83.9626	110.304	96.8933	91.1658	94.0635	83.3659	88.4309
Q5XIK2	Q5XIK2	TMX2_RAT	Tmx2	Thioredoxin-related transmembrane protein 2	196.565	114.747	164.661	117.561	202.717	221.334	199.914	150.98	160.205	147.736	186.682	141.322	161.438	126.196	151.758	148.503
A0A8I5ZJB9	A0A8I5ZJB9	A0A8I5ZJB9_RAT	Syne1	Spectrin repeat containing, nuclear envelope 1	202.13	155.046	171.33	164.384	190.31	207.791	176.405	183.562	158.792	155.576	155.685	168.378	167.736	165.169	161.624	178.796
A0A0G2JXT8	A0A0G2JXT8	A0A0G2JXT8_RAT	Flnb	Filamin B	156.031	139.754	220.477	134.648	169.884	146.847	134.013	126.609	175.907	177.001	161.901	166.444	109.768	121.203	99.1575	124.991
Q56A27	Q56A27	NCBP1_RAT	Ncbp1	Nuclear cap-binding protein subunit 1	140.038	100.618	141.488	105.399	119.385		144.557	116.142	178.571	146.528	151.903	119.821	111.494	79.4762	96.0638	94.4565
O08560	O08560	DGKZ_RAT	Dgkz	Diacylglycerol kinase zeta	81.1544	132.68	101.517	113.621	94.2964		115.572	100.312	92.2254	122.03	97.998	112.477	113.37	126.034	122.559	129.919
G3V6A8	G3V6A8	G3V6A8_RAT	Golgb1	Golgin B1	46.3978	47.4732	81.0718	76.0525	89.939		60.8351	66.5837	37.3991	59.6342	72.8678	54.476	47.4568	56.117	30.677	43.5366
F1MAI3	F1MAI3	F1MAI3_RAT	Sos2	SOS Ras/Rho guanine nucleotide exchange factor 2		19.51		26.5159	21.0584		20.5773	18.5252		20.0914	25.3668		15.7025			16.6569
Q6P6S4	Q6P6S4	SIL1_RAT	Sil1	Nucleotide exchange factor SIL1		17.6328	29.2571	27.9297			24.901	20.8224	15.5691	24.0413	22.9009	19.8003	17.509	17.4327		16.7978
P62804	P62804	H4_RAT	H4c16	Histone H4	17858.6	18892.4	21873.9	20871.4	15981.8	15947.6	15711.6	17046.3	22728.7	22649.7	22767.1	21272.3	17625.4	18917.2	16400.2	18593.6
B2RYW9	B2RYW9	FAHD2_RAT	Fahd2	Fumarylacetoacetate hydrolase domain-containing protein 2	1030.63	697.311	899.34	883.322	1046.44	1110.36	992.152	942.837	836.033	856.954	910.193	807.403	993.499	790.172	878.602	811.531
Q4KM35	Q4KM35	PSB10_RAT	Psmb10	Proteasome subunit beta type-10	58.3208	38.8358	124.173	103.404	30.7532		32.1641	22.9787	238.774	81.1133	70.5614	110.952	17.9524	20.3609	23.2063	22.226
Q99P39	Q99P39	NFS1_RAT	Nfs1	Cysteine desulfurase	410.835	322.925	384.214	359.338	443.581	436.77	407.208	381.304	395.411	339.65	359.15	367.726	392.838	307.003	363.927	362.212
P20156	P20156	VGF_RAT	Vgf	Neurosecretory protein VGF	174.882	145.767	145.317	172.794	169.929	181.67	143.209	193.543	154.173	154.548	131.491	178.682	150.45	102.899	143.588	132.716
A0A8I6GHP9	A0A8I6GHP9	A0A8I6GHP9_RAT	Vps13d	Vacuolar protein sorting 13 homolog D	35.7354	26.7512	38.6188	50.5886	36.811		33.7651	35.0739	33.0979	40.7494	46.1681	45.1659	37.4133	42.1808	43.0543	38.3257
P01026	P01026	CO3_RAT	C3	Complement C3	442.322	131.746	688.511	408.919	70.6575		51.9957	49.1296	1508.48	360.016	450.699	352.154	119.043	115.936	66.217	98.8024
D3ZQD3	D3ZQD3	OGDHL_RAT	Ogdhl	2-oxoglutarate dehydrogenase-like, mitochondrial	420.667	316.488	372.008	360.338	444.196	441.827	422.727	423.049	417.091	378.8	425.997	426.062	455.058	498.235	465.958	446.231
P11232	P11232	THIO_RAT	Txn	Thioredoxin	1475.32	2011.15	1671.62	2214.1	1788.83	1792.43	1681.89	1655.16	2043.98	2056.46	1402.5	2100.09	1594.27	1188.58	1437.58	1610.56
D4A2C6	D4A2C6	D4A2C6_RAT	Lsm4	U6 snRNA-associated Sm-like protein LSm4	130.459	176.523	157.171	87.6781	137.995		152.854	134.3	149.992	148.211	158.863	150.568	130.08	129.365	121.728	128.004
D3ZX63	D3ZX63	D3ZX63_RAT	Wdr54	WD repeat domain 54	230.37	359.032	173.155	222.536	240.992	232.319	212.254	196.601	162.363	193.255	198.592	200.491	200.207	196.237	191.641	185.08
Q5XIM4	Q5XIM4	ATP5S_RAT	Dmac2l	ATP synthase subunit s, mitochondrial	186.016	204.589	176.425	211.293	173.043	169.846	171.46	172.354	130.971	186.486	189.418	231.757	170.899	203.771	196.67	218.172
Q8CFC9	Q8CFC9	LZTS1_RAT	Lzts1	Leucine zipper putative tumor suppressor 1	41.903	87.4225	67.1743	61.1975	67.1241	94.341	66.316	75.4827	49.9542	57.7377	64.1256	45.1284	65.7307	53.6075	53.0243	57.7422
Q6AY23	Q6AY23;D3ZXI0	P5CR2_RAT	Pycr2	Pyrroline-5-carboxylate reductase 2	125.438	120.642	129.081	129.2	130.828	115.093	124.398	124.947	126.934	120.339	117.922	123.014	113.952	111.014	104.405	119.594
D4A3M8	D4A3M8	D4A3M8_RAT	Nck2	Cytoplasmic protein	106.311	145.317	107.634	115.3	110.715	97.6723	105.539	116.455	79.3241	116.451	118.72	109.563	124.823	131.056	114.098	116.926
Q5U2Y3	Q5U2Y3	MPP7_RAT	Mpp7	MAGUK p55 subfamily member 7	79.8974	43.4774	62.6197	41.8234	78.3022	62.9594	70.2038	60.0866	79.9234	42.8535	72.8174	56.7071	63.084	49.1697	45.7435	56.5028
Q925Q9	Q925Q9	SH3K1_RAT	Sh3kbp1	SH3 domain-containing kinase-binding protein 1	698.567	751.5	674.559	685.829	693.701	704.808	685.771	714.998	629.317	626.355	628.023	659.293	667.424	697.829	652.402	641.113
A0A8I5ZVY6	A0A8I5ZVY6	A0A8I5ZVY6_RAT	Rint1	RAD50 interactor 1	104.221	53.6286	93.7602	42.5813	60.5629		52.4949	60.7397	62.8883	42.4491	99.3053	65.6281	43.1294	38.8968	55.6058	41.0313
Q5XIB4	Q5XIB4	UFSP2_RAT	Ufsp2	Ufm1-specific protease 2	46.3059	71.0018	64.4645	34.6169	47.9458		44.9553	33.0515	38.0792	35.7678	35.9371	30.8226	27.0981	35.8838	29.6944	28.1398
Q4V8H8	Q4V8H8	EHD2_RAT	Ehd2	EH domain-containing protein 2	147.279	93.188	149.138	106.12	150.263		126.247	116.453	134.806	140.649	148.193	139.332	108.226	113.943	95.1968	105.368
Q63598	Q63598	PLST_RAT	Pls3	Plastin-3	653.506	859.349	904.98	675.714	834.124	710.449	825.523	875.597	757.285	908.168	957.768	962.714	868.704	968.241	905.218	913.135
A0A8I6AM56	A0A8I6AM56	A0A8I6AM56_RAT	Ppfia2	PTPRF interacting protein alpha 2	169.063	175.498	142.773	167.87	169.569	203.942	177.841	199.558	125.851	168.144	141.912	165.485	171.414	158.555	167.587	165.998
P35280	P35280	RAB8A_RAT	Rab8a	Ras-related protein Rab-8A	494.087	573.884	471.658	555.953	424.31	349.852	444.161	390.427	484.695	555.125	495.661	310.119	450.207	627.606	449.542	577.52
A0A8I5ZSB0	A0A8I5ZSB0	A0A8I5ZSB0_RAT	Igtp	Interferon gamma induced GTPase	37.0316	55.8098	112.398	207.006	18.4636		22.7966	21.5177	275.941	72.0507	45.0954	116.893	27.3136	49.5036		48.4083
A0A8I6ACX1	A0A8I6ACX1	A0A8I6ACX1_RAT	LOC690000	Similar to CG3740-PA	97.4989	147.381	107.53	151.598	103.377		100.22	93.7368	141.114	144.968	114.476	142.479	104.501	130.136	126.162	112.986
Q498T9	Q498T9	LRC8C_RAT	Lrrc8c	Volume-regulated anion channel subunit LRRC8C	58.0719	56.3588	56.763	60.58	59.5777	64.4642	63.614	54.9392	66.6095	49.1375	56.2634	48.1417	57.5353	55.164	51.0667	46.4493
D3ZZM9	D3ZZM9	D3ZZM9_RAT	Ccsap	Centriole, cilia and spindle-associated protein	127.933	189.202	142.105	170.548	142.195	136.33	175.545	175.421	149.416	153.01	164.299	131.079	192.189	188.089	170.459	199.902
F1MAL5	F1MAL5	F1MAL5_RAT	Irs2	Insulin receptor substrate 2		21.6829	31.4396	25.7991	39.1217		38.6169	36.5234	36.886	20.0538		24.0918		33.4107	19.9495	27.6059
A0A8I5ZS17	A0A8I5ZS17	A0A8I5ZS17_RAT	Snx25	Sorting nexin 25		27.0947		23.3922		29.9267	24.2163	26.6497	23.3955	21.8106		18.3847	17.2143	15.6932		23.5318
Q8CG07	Q8CG07	WRIP1_RAT	Wrnip1	ATPase WRNIP1		19.1654		19.6246	41.5131	29.7213		23.9574	45.6954	30.6216	63.7181	29.1853			52.7457	53.2962
P84850	P84850	D2HDH_RAT	D2hgdh	D-2-hydroxyglutarate dehydrogenase, mitochondrial	336.419	189.579	270.446	298.844	306.57	269.958	258.096	300.657	255.711	150.585	258.698	249.637	270.02	176.987	243.893	218.825
P17475	P17475	A1AT_RAT	Serpina1	Alpha-1-antiproteinase	753.913	379.779	1309.84	652.644	60.9645	49.5742	45.1779	35.7042	1019.27	791.025	679.45	322.751	258.6	444.259	61.3699	204.557
Q62698	Q62698	DC1L2_RAT	Dync1li2	Cytoplasmic dynein 1 light intermediate chain 2	565.392	578.054	571.543	575.448	532.652	485.644	587.829	617.023	591.263	617.127	660.235	611.954	624.206	647.352	612.001	634.814
Q4QQT6	Q4QQT6	BRX1_RAT	Brix1	Ribosome biogenesis protein BRX1 homolog							37.751	42.7107				34.1173			56.8946	51.8588
D3ZT98	D3ZT98	D3ZT98_RAT	Bola3	BolA family member 3					23.2898			24.2138		13.4437		18.5336		9.63852		15.7658
F1M9D0	F1M9D0	F1M9D0_RAT	Map3k2	Mitogen activated protein kinase kinase kinase 2				27.6615			22.2713	17.539	27.7632	11.9415		15.2483		28.3798		27.9007
D3ZM03	D3ZM03	D3ZM03_RAT	Vma21	Uncharacterized protein	51.2851		37.8977	23.8439	35.1003	32.2989	26.2972	35.5779	28.2634				23.9308	18.3069		29.6394
A0A0G2K6J6	A0A0G2K6J6	A0A0G2K6J6_RAT	Ipo8	Importin 8							15.6763	11.7733		24.2755		21.0637	20.8738			24.5955
A0A0G2K8I5	A0A0G2K8I5	A0A0G2K8I5_RAT	Pcdh19	Protocadherin 19		19.7077					22.808	15.2856	62.825	28.4726		23.5747		37.6818	48.3949	29.5597
D3ZEJ2	D3ZEJ2	D3ZEJ2_RAT	Mcur1	Mitochondrial calcium uniporter regulator 1				50.6079			63.4972	76.7646	21.0131	85.375		70.4695	44.2561	48.2301		59.7051
A6IGR9	A6IGR9	A6IGR9_RAT	Yeats4	YEATS domain containing 4				25.4186		15.2295		15.8087		28.6163		23.3182	17.8358	17.4907		20.4711
P63155	P63155	CRNL1_RAT	Crnkl1	Crooked neck-like protein 1				25.4852	11.7021	18.5543		14.9275		25.2816		17.1061		25.4241		20.4164
Q5RKI6	Q5RKI6	EIF1A_RAT	Eif1ad	Probable RNA-binding protein EIF1AD				8.7977	7.86439			6.60483		8.63266		7.95709		10.1297		12.4853
D3ZEY0	D3ZEY0	CC141_RAT	Ccdc141	Coiled-coil domain-containing protein 141				38.5751	16.6289			21.9852		42.207		39.7702			11.4841	11.3916
A0A0G2K4D6	A0A0G2K4D6	A0A0G2K4D6_RAT	Rufy2	RUN and FYVE domain containing 2		45.4941		36.0143	43.4663		57.4997	45.2845				39.3037	36.8525	33.5401
B2GUX7	B2GUX7	B2GUX7_RAT	Creg1	Cellular repressor of E1A-stimulated genes 1					36.8535		34.7346		84.6211		59.4702		26.1802			16.2955
Q4KLK9	Q4KLK9	SSU72_RAT	Ssu72	RNA polymerase II subunit A C-terminal domain phosphatase SSU72							80.8067	44.4669	19.3062	40.2172		25.6712	8.86465			13.1528
B1H222	B1H222	GORAB_RAT	Gorab	RAB6-interacting golgin		22.8087		74.5106			14.2812	14.8154		14.6285				12.4385		10.1432
Q5PQP2	Q5PQP2	RCAS1_RAT	Ebag9	Receptor-binding cancer antigen expressed on SiSo cells	58.8217				69.9327		83.2051		51.6763				35.8493			54.9684
A0A8I6B5X8	A0A8I6B5X8	A0A8I6B5X8_RAT	Cmc1	COX assembly mitochondrial protein					14.3158		11.8084	9.611	12.9934	10.4281	24.8151	9.5465	14.9828		19.9331
A2RRU4	A2RRU4	SCAP_RAT	Scap	Sterol regulatory element-binding protein cleavage-activating protein				25.5834			17.5939	21.1668	27.3107	17.8215		20.7522	25.261			31.7035
B0BN23	B0BN23	B0BN23_RAT	Tspan15	Tetraspanin							32.0674	39.9453	47.2508			62.973	57.308			46.8372
P18901	P18901	DRD1_RAT	Drd1	D(1A) dopamine receptor			30.2259				23.8738	39.6193				36.0713	47.2507	39.9459	41.9676	38.9766
A0A8I5ZMP8	A0A8I5ZMP8	A0A8I5ZMP8_RAT	Ube2a	Ubiquitin-conjugating enzyme E2A	49.7865				46.9334		55.0713		50.6343				38.28			42.2828
Q5XIL3	Q5XIL3	RPC3_RAT	Polr3c	DNA-directed RNA polymerase III subunit RPC3		46.4867		53.3636			66.1623	55.3375		58.9264			55.7738	44.5927		46.5918
P23574	P23574	GBRG1_RAT	Gabrg1	Gamma-aminobutyric acid receptor subunit gamma-1			30.3356		34.1212		23.7048	22.972	23.9744			24.1443	21.6835		21.6042	16.409
D3ZY71	D3ZY71	D3ZY71_RAT	Triap1	TP53 regulated inhibitor of apoptosis 1			47.7597		54.112		52.1328	38.4937	51.7407	31.0054	43.7015	29.1777	36.3287		44.9052	26.5443
P28564	P28564	5HT1B_RAT	Htr1b	5-hydroxytryptamine receptor 1B				34.6186	36.9933		32.6051	30.0704		30.9184		31.4829	20.6063			30.5038
Q6AZ61	Q6AZ61	LMBD1_RAT	Lmbrd1	Lysosomal cobalamin transport escort protein LMBD1					26.0068		22.8904	26.1677	35.0144			25.5804	27.2173			44.3589
A0A8I6GBB8	A0A8I6GBB8	A0A8I6GBB8_RAT	Ttc21b	Tetratricopeptide repeat domain 21B	229.111		288.484	199.83	265.014			197.669		243.856			178.913	178.418	203.662
Q5FVJ4	Q5FVJ4	RELL2_RAT	Rell2	RELT-like protein 2				17.6276	33.0637			30.06			31.6631	22.6192	22.3526	23.7975		31.0432
D4ABV0	D4ABV0	D4ABV0_RAT	Smim26	Small integral membrane protein 26				35.1501	44.8385	56.7671	49.4175	36.2458	59.3367	18.0481		35.6123	40.2958	26.5444		44.5484
Q5M969	Q5M969	NANP_RAT	Nanp	N-acylneuraminate-9-phosphatase	45.8729				26.8573		29.8274		30.6189		50.2926		24.7022			16.7332
P61810	P61810	CD5R1_RAT	Cdk5r1	Cyclin-dependent kinase 5 activator 1	67.0387		69.2708		55.8899		38.5208		50.028				34.9909			25.8889
P70539	P70539	ACV1C_RAT	Acvr1c	Activin receptor type-1C				99.9126	96.6092		95.3167	124.073	81.5762	82.9833		101.653	86.2668		99.1483	87.8764
P84025	P84025	SMAD3_RAT	Smad3	Mothers against decapentaplegic homolog 3			39.5311		33.8709		34.4294	25.7421	38.0478	16.3131		18.806	27.5217		29.6994	23.5106
E9PT87	P20689;E9PT87;M0RAN5	MYLK3_RAT	Mylk3	Myosin light chain kinase 3	597.444	931.022	531.954	334.015	482.174	342.662	465.821	283.353			574.639		494.726	272.481	611.064	715.475
A0A8J8XQI9	A0A8J8XQI9	A0A8J8XQI9_RAT	Bche	Carboxylic ester hydrolase				13.157			9.03337	21.6345		8.05407		8.63686		8.81601	10.7498	6.69221
Q5I0C5	Q5I0C5	FMT_RAT	Mtfmt	Methionyl-tRNA formyltransferase, mitochondrial				21.4073	101.307		72.5837	25.6458	78.4112	13.3508	32.9879	16.9521	36.6609			19.7473
Q9QXI3	Q9QXI3	GPR26_RAT	Gpr26	G-protein coupled receptor 26					20.7343		17.1637	20.3751	19.4717			29.2507	15.8574		8.6912	20.6988
P70605	P70605	KCNN3_RAT	Kcnn3	Small conductance calcium-activated potassium channel protein 3		23.3408			27.1903		29.3666		38.82		32.3493		17.9109			26.4841
Q09429	Q09429	ABCC8_RAT	Abcc8	ATP-binding cassette sub-family C member 8				39.2311	28.079		26.4194	37.5893			37.3833		25.0103			25.3483
D3ZZ46	D3ZZ46	D3ZZ46_RAT	Cln6	CLN6, transmembrane ER protein			17.0588		18.4534		24.5866	27.7402	19.6581	22.1682	29.3092	12.58			22.6998	10.4
A0A8I6GEB4	A0A8I6GEB4	A0A8I6GEB4_RAT	Rpe	Ribulose-phosphate 3-epimerase			157.356				72.6498	31.7327				36.9045	29.5035			21.9713
F1M3B3	F1M3B3	F1M3B3_RAT	Phip	Pleckstrin homology domain interacting protein				21.7937	83.5198			23.0634		24.7748		19.1667		8.00609		21.4492
Q460M5	Q460M5	LRFN2_RAT	Lrfn2	Leucine-rich repeat and fibronectin type-III domain-containing protein 2				18.8763	18.1269	72.5112		21.6734		29.6364		18.9754	23.542		10.1095	20.1622
M0R7T6	D3ZGE9;M0R7T6	RBM24_RAT	Rbm24	RNA-binding protein 24				38.5997	62.606		52.1007	37.0796	53.1776	22.2691	68.6787	24.1574	37.2318			43.0416
P63025	P63025	VAMP3_RAT	Vamp3	Vesicle-associated membrane protein 3					135.633		164.83	168.401	158.751	126.276		178.113	128.098		131.908	162.872
D3ZM22	D3ZM22	D3ZM22_RAT	Slc41a1	Solute carrier family 41 member				9.68718	10.0604		7.41671	10.6922	14.8053	6.85074		16.3314	3.34961			9.75383
D4AAI7	D4AAI7	D4AAI7_RAT	Fam219a	Family with sequence similarity 219, member A							17.2348	13.3992	27.961		24.8512		30.4462		14.6529	19.9323
Q7TPL3	A6I9J0;Q7TPL3;Q7TNY1	BACD3_RAT	Kctd10	BTB/POZ domain-containing adapter for CUL3-mediated RhoA degradation protein 3	56.6625	71.3809		136.785	63.9827	96.254	64.393		68.6193				67.3237	148.15	53.8675	156.922
D4ACR7	D4ACR7	D4ACR7_RAT	Fam8a1	Family with sequence similarity 8, member A1			25.7564		13.0108		11.3103	23.834	14.3948			21.5879			17.975	24.4538
A0A096MK06	A0A096MK06	A0A096MK06_RAT	Astn2	Astrotactin 2					23.4837			13.2482	18.7029	17.0572			15.1799			10.4404
F7EMK2	F7EMK2	F7EMK2_RAT	Dpagt1	UDP-N-acetylglucosamine--dolichyl-phosphate N-acetylglucosaminephosphotransferase				16.2092	127.848		26.8618		32.4858						36.0906	17.8521
A0A8I6AR61	A0A8I6AR61	A0A8I6AR61_RAT	Pbrm1	Polybromo 1		12.782					21.8154	17.5355	20.9844	15.6767	28.0779	14.507		18.0221		17.0316
A0A0G2QC37	A0A0G2QC37	A0A0G2QC37_RAT	Dcp2	Decapping mRNA 2				22.5396			16.1369	18.3134	22.2449	23.7106		22.0181	26.3314			17.2357
D3ZVN5	D3ZVN5	D3ZVN5_RAT	Dnaaf9	Dynein axonemal assembly factor 9		38.7661			34.1069			24.2156		30.1453	56.0054	23.0446	30.8208	22.93		16.4201
P97531	P97531	CIP4_RAT	Trip10	Cdc42-interacting protein 4		14.5943		20.8964			16.4299	27.8964				16.152		33.4567		24.5458
D3ZY51	D3ZY51	D3ZY51_RAT	Pkp1	Plakophilin 1		4.17688			10.1968		2.259		15.3767		5.7936	4.71823		26.9395	11.3356	4.26231
D3ZU51	D3ZU51	D3ZU51_RAT	Rpp30	Ribonuclease P/MRP subunit p30			20.5374		22.4447	183.483		11.8005	25.7274	17.5168		17.0486	13.8767			8.5454
A6HZC6	A6HZC6	A6HZC6_RAT	Tm7sf2	Transmembrane 7 superfamily member 2				68.0185		69.8355	22.4392	49.7847	24.4643			64.2107	51.3599	53.3736		75.3817
F1LWJ6	F1LWJ6	F1LWJ6_RAT	Myo3b	Myosin IIIB			60.2166				63.9726	23.0408	79.8594	21.9623		35.2975	52.1123	85.1526		45.4272
D3ZLE2	D3ZLE2	D3ZLE2_RAT	Tmcc3	Transmembrane and coiled-coil domain family 3					26.5503		48.2905	69.891	26.0825			28.3256			44.0003	25.4897
A0A0G2K2T8	A0A0G2K2T8	A0A0G2K2T8_RAT	RGD1565143	Protein kinase domain-containing protein	258.205			530.387	694.78	1147.32		570.508	476.71				671.96	592.646
P70579	P70579	GRM8_RAT	Grm8	Metabotropic glutamate receptor 8							34.2834	19.8737	17.7531				36.446		52.4156	20.7622
A0A0G2QC40	A0A8I6B298;A0A0G2QC40	A0A0G2QC40_RAT	Mkrn1	RING-type E3 ubiquitin transferase				5.35015	18.6983	9.66936	24.7627	10.861	9.8863	19.5189		7.24296	20.377	7.91749		8.51455
P50123	P50123	AMPE_RAT	Enpep	Glutamyl aminopeptidase				47.0209			117.913	65.3096	166.014	113.995		123.381		148.471		93.439
Q9QZ48	Q9QZ48	ZBT7A_RAT	Zbtb7a	Zinc finger and BTB domain-containing protein 7A				53.934			40.8526	46.1524	57.346	49.8984		46.1025	43.1677			51.3546
F7FA09	F7FA09	F7FA09_RAT	Pex11b	Peroxisomal biogenesis factor 11 beta					39.7293		24.4236	50.0697	39.486	34.6368		40.8731	34.0792			62.735
A0A8I6A2D9	A0A8I6A2D9	A0A8I6A2D9_RAT	Foxk2	Forkhead box K2		11.0585					15.093	7.37722		13.2376		11.4384	9.28107			7.32152
Q9JK66	Q9JK66	PRKN_RAT	Prkn	E3 ubiquitin-protein ligase parkin				29.6741	19.2728	26.0227	44.4474	24.4255		25.3963		19.0048	29.3786			39.1182
D3ZBW5	D3ZBW5	D3ZBW5_RAT	LOC685203	Small membrane A-kinase anchor protein		90.8703			74.1731		53.7385	78.4757	50.7815	54.3239		65.8825	33.0793	52.12	78.1684	75.7313
D4A8Y0	D4A8Y0	D4A8Y0_RAT	Cldn12	Claudin 12	19.7867				41.801		31.6965	28.3823	19.6676				34.7773		50.2725	30.6607
Q9QYM2	Q9QYM2	PARG_RAT	Parg	Poly(ADP-ribose) glycohydrolase				9.08223			20.0189	13.2678	16.0967	12.9969		13.3595	16.1598			11.3315
A0A0G2K6F2	A0A0G2K6F2	A0A0G2K6F2_RAT	Csmd2	CUB and Sushi multiple domains 2				24.2059			27.2624	22.359		29.5892	21.3523	24.0626	27.8738	24.5135	53.4045	20.7487
D3ZFB6	D3ZFB6	PRRT2_RAT	Prrt2	Proline-rich transmembrane protein 2				64.6271		80.6509	27.2969	79.3527	20.9001	44.4432	47.5826	36.0041	53.3331	35.24		63.4019
B0K032	B0K032	B0K032_RAT	Ptp4a3	Protein tyrosine phosphatase 4A3		12.4433			25.6209		18.8101		40.3869			18.3017	20.2215	44.6582		21.4555
Q5XI46	Q5XI46	PAAT_RAT	Paat	ATPase PAAT				28.5061			21.5271	21.6358	30.5369	20.5577		29.9664	38.8073	10.676		37.0428
G3V7F6	G3V7F6	G3V7F6_RAT	Sap18	Histone deacetylase complex subunit SAP18			85.0251		94.8818		62.3039		83.2346		87.8326		55.596		76.4953
Q498D5	Q498D5	RMD2_RAT	Rmdn2	Regulator of microtubule dynamics protein 2							30.7416	18.27		24.1407		31.1272	47.61			20.6047
O08589	O08589	PLM_RAT	Fxyd1	Phospholemman				92.3953	74.2848	50.9956		31.1726				12.53		11.7604		163.611
D4A409	D4A409	D4A409_RAT	Lama1	Laminin subunit alpha 1				68.4158	51.5099		87.0825	73.7411	80.2008	88.6939		102.749	76.6289		79.8503	74.2823
D3ZCK1	D3ZCK1	D3ZCK1_RAT	Mei4	Meiotic double-stranded break formation protein 4	115.331				78.2054		79.5074	23.1499	87.5502			19.4896	71.0606			77.8528
P06302	P06302	PTMA_RAT	Ptma	Prothymosin alpha				15.9717	13.1459	22.9736		15.4391		16.1675		13.3591		16.7771		12.785
A0A8I6AL27	A0A8I6AL27	A0A8I6AL27_RAT	Dpf3	Double PHD fingers 3			37.4007		31.3012		34.3544	28.8827	29.5632	17.4371		18.9905	29.7124		37.045	17.8942
Q6AXM9	Q6AXM9	RLIG1_RAT		RNA ligase 1				52.8931		38.5938	57.7436	45.1306		49.3173		53.1224		50.8824		51.8987
A0A0G2K410	A0A0G2K410	A0A0G2K410_RAT	Ap4s1	AP complex subunit sigma		32.075				28.8518	63.2216	27.2857					33.3559			28.8598
G3V8Z3	G3V8Z3	G3V8Z3_RAT	Gpkow	G-patch domain and KOW motifs-containing protein				50.0581		13.4322	25.1482	39.9949	26.214	52.256	112.721	50.1116	16.7435	39.9423		38.964
D3ZXL9	D3ZXL9	D3ZXL9_RAT	Kctd4	Potassium channel tetramerization domain containing 4				31.5278	74.1025		55.8844	25.1917	48.8741	23.4356		24.3538		35.5552	63.6099	27.8405
D3ZFM3	D3ZFM3	D3ZFM3_RAT	Slc35f1	Solute carrier family 35, member F1					14.0361		8.8545	21.1081	8.9783	45.7877		28.5057	15.9016		10.7503	26.2661
Q63406	Q63406	MCF2L_RAT	Mcf2l	Guanine nucleotide exchange factor DBS				21.3153	70.3856	23.2261	35.3003	19.4536		19.459	81.3607	24.1643	33.4828	31.6618		25.5538
D3ZRB3	D3ZRB3	D3ZRB3_RAT	Rhof	Ras homolog family member F, filopodia associated				32.0755	70.1199			25.1252				27.9699		28.0444		42.1628
F1M8S4	F1M8S4	F1M8S4_RAT	Usp35	ubiquitinyl hydrolase 1		17.9665			22.8245		17.758	24.6744	17.5718	25.6711	35.3971	31.0427	24.098	21.191	18.4002	29.2624
P49651	P49651	P2RY1_RAT	P2ry1	P2Y purinoceptor 1				16.6858		8.90969		16.1523		18.7772		22.5515		12.2626		8.87057
D3ZSQ1	D3ZSQ1	D3ZSQ1_RAT	Pcnx3	Pecanex-like protein							11.5922	9.20139	8.12898		11.1763		12.1522			10.1662
Q6AY97	Q6AY97	CCD91_RAT	Ccdc91	Coiled-coil domain-containing protein 91				25.0142			32.6161	17.1218		21.1406		21.6403	14.1788	30.954		17.2496
Q8R4V0	Q8R4V0	SGK3_RAT	Sgk3	Serine/threonine-protein kinase Sgk3			50.7175		16.2875		14.0113		20.6452				18.961			13.9801
O88446	O88446	S22A3_RAT	Slc22a3	Solute carrier family 22 member 3				63.8098			33.5617	42.4333		38.7595		39.8928	35.7912			46.6435
D4ACX8	D4ACX8	PCD16_RAT	Dchs1	Protocadherin-16				41.4845	41.694			9.14362	8.15549	9.25154		19.7202		20.1025		16.1231
A0A8I6AJ24	A0A8I6AJ24	A0A8I6AJ24_RAT	Sh3d21	SH3 domain containing 21				24.2994			10.2043	24.6355		12.1792	12.6511	15.0283	15.777			12.9809
F1M6Q2	F1M6Q2	F1M6Q2_RAT	Crocc	Ciliary rootlet coiled-coil, rootletin				7.49289			29.9843	7.5226		24.1966	23.0565	16.3482		18.7154		8.70933
D3Z8Q7	D3Z8Q7	D3Z8Q7_RAT	Ciao2b	Cytosolic iron-sulfur assembly component 2B				45.7541			20.5591	42.2832	15.6487	49.3907	20.4003	59.1048	23.9466	2.99668		46.276
Q811X3	Q811X3	Q811X3_RAT	Car11	Carbonic anhydrase 11			31.1715		36.831		21.9499	7.8672	22.4713				20.561			15.3703
F1M1A2	F1M1A2	F1M1A2_RAT	Cdh12	Cadherin 12				11.7394			16.0725	15.4041	10.901	17.7693		22.7507	14.9147	12.6236		17.5486
F1LPC5	F1LPC5	F1LPC5_RAT	Tmem259	Transmembrane protein 259				39.6732	37.7173		26.9981	45.2244	28.0313	41.568	33.9382	41.1067	47.999	34.0578		35.5475
A0A0G2KAD4	A0A0G2KAD4	A0A0G2KAD4_RAT	Lbh	Protein LBH					24.0896			14.6847		4.75157	21.0957	7.20604	7.95464			23.9652
D3ZPB6	D3ZPB6	D3ZPB6_RAT	Ust	Uronyl-2-sulfotransferase					24.1985			17.1089	6.41403	23.5379			38.0675		32.4321	5.07004
P12390	P12390	ACHB2_RAT	Chrnb2	Neuronal acetylcholine receptor subunit beta-2				26.4259			28.964	29.0401		22.3572		21.8481		40.0272		23.6889
F7EUG6	F7EUG6	F7EUG6_RAT	Psme3ip1	Proteasome activator subunit 3 interacting protein 1				21.2268			29.5841	16.4513		26.4825		30.0495		17.0261		23.8607
Q63366	F1LWT9;Q63366	NXPH1_RAT	Nxph1	Neurexophilin-1		35.2622					20.2111	33.9805	20.6033	35.4939	38.4553	32.4528	22.3532	33.9793		31.7235
Q6AYT4	Q6AYT4	PBIR1_RAT	Pabir1	P2R1A-PPP2R2A-interacting phosphatase regulator 1	60.0127				69.7087		188.577	158.809	191.917	204.44			107.754		144.671	129.236
A6I9J0	A6I9J0	A6I9J0_RAT	Kctd13	PDIP1				23.9976		37.0208		15.691		21.5279	69.9671	36.3906		17.2793		27.7837
D3ZQ51	D3ZQ51	D3ZQ51_RAT	Pak6	P21 (RAC1) activated kinase 6		16.4505					39.7216	30.253	42.6384	21.8391		20.2363	26.3599	43.9949		27.1435
Q10758	Q10758	K2C8_RAT	Krt8	Keratin, type II cytoskeletal 8		74.7701			365.016	52.7587	102.036	72.8481	178.873	99.3347	116.872	272.286	75.4664	222.42	91.2041	117.624
A0A8I5YCN5	A0A8I5YCN5	A0A8I5YCN5_RAT	Rapgef6	Rap guanine nucleotide exchange factor 6				22.9325	12.8925			28.6848	19.6912	25.2172		18.9633	28.8571			18.2192
P18666	P18666	ML12B_RAT	Myl12b	Myosin regulatory light chain 12B			57.9518		71.1674		58.1237		53.1512				53.3966		69.9664
Q5FVC5	Q5FVC5	Q5FVC5_RAT	Nectin2	Nectin cell adhesion molecule 2				14.1471	12.8406			7.42365	28.6127	13.1485		25.5787		6.6358		16.8299
A0A8J8XR86	A0A8J8XR86	A0A8J8XR86_RAT	Nelfe	Negative elongation factor E				16.0741	13.724		24.7346	16.3298				15.2747	20.0429			13.9126
D3ZU48	D3ZU48	D3ZU48_RAT	Klhdc4	Kelch domain containing 4				10.0154			6.83997	10.6105	9.6754	7.37753		12.7396	6.89753		7.86537	10.0512
P01237	P01237	PRL_RAT	Prl	Prolactin				2901.29	1644.99	3576.21		2920.94		1230.42		2668.75		2929		2838.12
P0C6B1	P0C6B1	S35E1_RAT	Slc35e1	Solute carrier family 35 member E1	40.3237		35.795		38.6268		9.08439		25.7561				9.63124		50.1153
P09759	P09759	EPHB1_RAT	Ephb1	Ephrin type-B receptor 1	24.2586				11.8494		14.9594	24.9783	21.5104	13.886		15.3558	13.6964		23.7389
D4A3S7	D4A3S7	D4A3S7_RAT	Unkl	Unk like zinc finger					17.984			22.5668	12.6817	18.5267		23.6288	27.5269			15.9796
A0A8I5ZLZ8	A0A8I5ZLZ8	A0A8I5ZLZ8_RAT	Nkain4	Sodium/potassium-transporting ATPase subunit beta-1-interacting protein					81.8833		62.5415	23.4877	65.7228	49.42		52.5151	37.2595		81.3624	36.8376
G3V9R0	G3V9R0	G3V9R0_RAT	Luc7l	LUC7-like	43.4683						33.3771	26.3567	37.3192	39.4527		39.3065	22.1401			34.9452
Q64610	Q64610	ENPP2_RAT	Enpp2	Ectonucleotide pyrophosphatase/phosphodiesterase family member 2				40.2489			67.0178	33.2028	68.9599	36.8217		48.489	68.6476	43.4588		46.2764
D4A9Z2	D4A9Z2	D4A9Z2_RAT	Top3b	DNA topoisomerase						33.5317		18.8861		21.5819		21.4207	28.509	25.9388		21.1681
Q52RG8	D4A244;Q52RG8	FRS3_RAT	Frs3	Fibroblast growth factor receptor substrate 3		22.3505		26.5223			41.5292	28.9875					35.3663		43.5565	30.0082
Q62799	Q62799	ERBB3_RAT	Erbb3	Receptor tyrosine-protein kinase erbB-3				25.2473			17.7637	23.0363		24.6291		26.8782		19.693		21.9335
Q6DGF4	Q6DGF4	ZFAN6_RAT	Zfand6	AN1-type zinc finger protein 6			23.6325	16.9423	17.8417		15.7145	17.9132				14.3919	24.8639	13.9384		14.0774
Q9ERW3	Q9ERW3	FGF13_RAT	Fgf13	Fibroblast growth factor 13				19.6382		27.6793		21.3515		18.8993		20.8175		19.0963		28.4136
D3ZQI6	D3ZQI6	D3ZQI6_RAT	Xpo4	Exportin 4				12.1381	22.1845			6.87457	33.6694	11.9729		8.69124		10.2436	17.5387	18.2585
D3ZZT9	D3ZZT9	D3ZZT9_RAT	Col14a1	Collagen type XIV alpha 1 chain							19.4265	27.9346		24.3696			23.9205			22.3422
D4AAV0	D4AAV0	D4AAV0_RAT	Irf6	Interferon regulatory factor 6	30.9499				20.0688		13.2106		13.8446		24.47		26.4311		13.2215	7.9845
D3Z9K2	D3Z9K2	D3Z9K2_RAT	Mrpl54	Large ribosomal subunit protein mL54				43.8869		40.7125		33.8706				19.8837		10.3893		69.0255
A0A0G2JZU6	A0A0G2JZU6	A0A0G2JZU6_RAT	Tmeff2	Transmembrane protein with EGF-like and two follistatin-like domains 2	16.6742						24.9268	12.4522	20.8523	19.6602	22.0938	14.3346	26.0138		25.3469	6.88751
Q5BJX0	Q5BJX0	NTM1A_RAT	Ntmt1	N-terminal Xaa-Pro-Lys N-methyltransferase 1			46.6682		37.7795		27.6546	56.7198	42.9806	44.2404	51.3791	56.7842	43.6092		39.5664	40.7603
A6IUS6	A6IUS6	A6IUS6_RAT	Mrpl20	Mitochondrial ribosomal protein L20			26.2648				22.3671	31.8399	20.6916	17.0145		16.338	21.0135			34.3079
P22462	P22462	KCNC2_RAT	Kcnc2	Potassium voltage-gated channel subfamily C member 2				12.556	7.58084			15.3261		14.1111		17.7238		8.92772		13.4583
D4A3K7	D4A3K7	D4A3K7_RAT	Frmpd4	FERM and PDZ domain containing 4			85.7464				48.575	83.7124		98.1842			55.1516		54.2275	92.3866
M0R7S5	M0R7S5	M0R7S5_RAT	Plin4	Perilipin 4				18.704	49.0341			8.6708		35.6159		20.8974			37.9468	17.5913
D3ZYD8	D3ZYD8	D3ZYD8_RAT	Tmem240	Transmembrane protein 240					43.5623		37.929	11.6409	30.2275			13.3617	46.996			16.2072
Q5FVG8	Q5FVG8	GRM2B_RAT	Gramd2b	GRAM domain-containing protein 2B	71.5278	31.5482	22.6972	10.8747			24.6068	19.2936				17.5171	22.9921			21.0219
B2GUX8	B2GUX8	B2GUX8_RAT	Sh3bp5l	SH3 domain-binding protein 5				9.49639	8.18254		17.2492	9.34319	24.489	10.5724		10.0506	13.4738	8.78308		12.3682
P55770	P55770;A0A8I5ZY99	NH2L1_RAT	Snu13	NHP2-like protein 1	326.501	293.94	436.049	336.9	301.804	19.4584	333.7	262.854	457.146	318.926	336.568	280.724	299.21	265.093	282.284	255.804
Q4KLH3	Q4KLH3	OGRL1_RAT	Ogfrl1	Opioid growth factor receptor-like protein 1		62.08	54.0976	44.2708	87.3184		81.1555	48.5524	65.1466	59.1887		36.1203	53.0269	122.715	71.7851	46.7318
Q6P3V8	Q6P3V8	Q6P3V8_RAT	Eif4a1	ATP-dependent RNA helicase	438.214	446.958	592.283	598.646	409.571	324.121	417.989	408.465	597.038	494.911	473.303	510.898	424.729	341.939	395.342	443.452
Q62717	Q62717	CAPS1_RAT	Cadps	Calcium-dependent secretion activator 1	932.071	833.98	857.494	941.572	988.339	979.505	1053.42	1110.48	893.797	922.046	794.004	955.358	1101.58	1161.64	936.839	1132.44
P62890	P62890	RL30_RAT	Rpl30	Large ribosomal subunit protein eL30	232.857	134.178	252.049	182.472	159.419	119.025	164.863	146.264	279.071	165.481	191.382	165.732	172.715	105.174	184.233	158.984
Q91Z79	Q91Z79	LIPA3_RAT	Ppfia3	Liprin-alpha-3	294.343	306.745	273.776	292.86	340.158	353.272	358.005	341.053	266.25	324.741	272.364	304.315	378.537	329.472	306.613	335.124
A0A8I6GLI1	A0A8I6GLI1	A0A8I6GLI1_RAT	Sash1	SAM and SH3 domain containing 1	40.5443	28.6213	44.6788	42.8584	36.8947		42.7371	43.3551	35.4936	42.1848	35.9596	43.0464	37.1517	26.4048	49.219	37.8682
Q5FVN8	Q5FVN8	WSDU1_RAT	Wdsub1	WD repeat, SAM and U-box domain-containing protein 1	38.6419	12.4809	21.5683		23.7097		25.6438		31.9666	18.6611	18.1492	28.1838	25.584		27.6494	20.6388
Q5EB81	Q5EB81	NB5R1_RAT	Cyb5r1	NADH-cytochrome b5 reductase 1	427.235	465.057	444.075	456.765	447.779	227.786	397.576	469.097	413.622	476.744	458.427	444.187	389.828	482.27	443.284	421.419
A0A8I6AI94	A0A8I6AI94	A0A8I6AI94_RAT	Dcun1d1	DCN1-like protein	166.458	116.229	165.626	91.5592	144.132		136.871	106.932	154.115	103.018	158.379	124.139	139.815	121.489	151.475	117.975
A0A8I5ZWZ4	A0A8I5ZWZ4	A0A8I5ZWZ4_RAT	Nmt2	Glycylpeptide N-tetradecanoyltransferase	101.248	142.313	101.545	84.455	106.815	156.196	115.839	90.3909	106.233	118.73	111.929	92.8353	115.359	147.328	104.414	122.703
O35217	O35217	MINP1_RAT	Minpp1	Multiple inositol polyphosphate phosphatase 1	188.27	103.944	185.579	82.1547	328.479		106.974	82.1704	143.642	123.703	208.199	84.9273	132.1	98.0123	242.072	87.6863
Q63475	Q63475	PTPR2_RAT	Ptprn2	Receptor-type tyrosine-protein phosphatase N2	180.027	117.146	144.872	118.844	147.284	109.744	139.704	117.233	143.438	123.522	158.729	134.97	137.495	116.084	151.407	131.354
Q3MIE7	Q3MIE7	Q3MIE7_RAT	Commd9	COMM domain containing 9	47.8277	31.9173	36.7238	59.717	37.0311		39.6999	33.7344	66.0337	32.3806	44.0917	33.8324	40.1649	23.999	71.0072	41.128
D3ZJ32	D3ZJ32	D3ZJ32_RAT	Esyt2	Extended synaptotagmin 2	94.0819	94.486	100.163	97.9934	106	70.9887	104.187	111.424	98.5527	87.1229	91.3747	109.592	111.814	78.2712	108.504	104.315
Q9ESM0	Q9ESM0	IP6K1_RAT	Ip6k1	Inositol hexakisphosphate kinase 1	47.6063	45.5478	56.0743	98.1284	44.7353		57.4937	59.3781	48.3971	88.4548	45.8585	64.388	50.4519	59.8185		75.1381
M0RD03	M0RD03	M0RD03_RAT	Eif4g1	Eukaryotic translation initiation factor 4 gamma, 1	269.67	320.494	312.172	335.116	290.941	288.562	291.103	307.445	311.024	317.597	305.687	303.395	297.055	303.636	291.147	297.682
A0A0G2JZH9	A0A0G2JZH9	A0A0G2JZH9_RAT	Dhx57	DExH-box helicase 57	65.6926		51.1773		41.8678	44.0443	26.1505	33.3279	33.0044	74.174		68.3855	29.6223	17.4905		91.4037
P13221	P13221	AATC_RAT	Got1	Aspartate aminotransferase, cytoplasmic	10147.9	7828.6	9941.17	9372.21	10902.2	7936.93	12094.5	10670.8	9659.38	8755.85	9968.41	8917.9	11026.6	8794.22	11087.1	10279.8
Q62780	Q62780	DDX46_RAT	Ddx46	Probable ATP-dependent RNA helicase DDX46	121.916	100.298	118.825	85.8802	115.587	60.2	109.109	90.0392	114.583	91.5132	125.328	95.2569	101.852	88.8122	118.164	87.4582
D3ZYH3	D3ZYH3	D3ZYH3_RAT	Nudt11	diphosphoinositol-polyphosphate diphosphatase	173.891	133.396	145.15	142.805	158.659		171.936	161.314	158.922	153.146	122.374	161.074	192.751	111.415	140.682	160.955
D4AEH9	D4AEH9	D4AEH9_RAT	Agl	Glycogen debranching enzyme	395.307	366.876	381.533	382.057	380.558	287.538	334.865	369.744	373.403	378.183	394.113	380.243	384.181	386.186	333.542	350.68
Q63553	Q63553	SNRK_RAT	Snrk	SNF-related serine/threonine-protein kinase	104.55	38.5007	99.0374	64.4881	125.288		72.3067	80.533	67.8457	59.3354	109.24	69.6954	84.4604	68.7092	86.1077	74.4626
Q8R508	Q8R508	FAT3_RAT	Fat3	Protocadherin Fat 3	1177.32	901.88	899.114	953.989	1100.8	518.456	1034.22	1095.55	953.333	994.027	997.271	986.057	890.984	825.104	1499	898.952
F7EN52	F7EN52	F7EN52_RAT	Cyp46a1	Cytochrome P450, family 46, subfamily a, polypeptide 1	449.056	467.197	407.089	488.177	447.899	351.346	424.368	519.954	381.633	558.117	370.607	502.372	440.557	548.591	390.75	517.236
P26051	P26051	CD44_RAT	Cd44	CD44 antigen	181.924	78.9038	183.772	109.299	65.8429	196.725	43.5356	35.9236	165.352	117.746	156.986	114.691	68.6841	60.217	46.6531	49.9924
G3V9R2	G3V9R2	G3V9R2_RAT	Cfh	Complement factor H	131.666	78.8936	189.223	72.9726	32.4659		63.6909	27.1132	169.495	93.9718	125.134	83.1456	66.7583	66.2757	42.1568	34.1808
Q6AYR2	Q6AYR2;A0A8I6ASR6	NDRG3_RAT	Ndrg3	Protein NDRG3	965.52	694.692	992.062	975.118	968.496	629.244	1069.41	907.048	916.331	865.272	994.961	848.444	940.94	367.28	969.062	799.03
D3ZDZ1	D3ZDZ1	D3ZDZ1_RAT	Apbb1ip	Amyloid beta precursor protein binding family B member 1 interacting protein	84.0391	63.4054	115.865	110.167			41.6245	38.0869	150.432	56.9272	106.077	60.807	38.5775	76.3015	56.582	42.2376
Q63488	Q63488	S20A2_RAT	Slc20a2	Sodium-dependent phosphate transporter 2	24.1922	133.237	48.9903	118.009	104.426	103.681	40.411	90.955		98.1403	45.6745	98.7	82.0922	92.8811	56.0649	81.5409
Q9ERQ6	Q9ERQ6	CSPG5_RAT	Cspg5	Chondroitin sulfate proteoglycan 5	251.86	377.514	259.403	293.467	272.627	316.947	328.246	298.948	307.908	299.943	264.455	310.924	357.269	280.586	264.754	332.524
Q9QYP0	Q9QYP0	MEGF8_RAT	Megf8	Multiple epidermal growth factor-like domains protein 8		23.0617	45.7122	31.0704	47.0397			34.3526	39.8646	30.3102		29.485	25.2109	37.9373		25.9155
G3V9L1	G3V9L1	G3V9L1_RAT	Tex2	Testis expressed 2	49.7346	32.3977	36.062	31.836	40.0688	24.8267	36.4828	37.8124	29.4699	44.261	36.3603	40.1125	39.2409	43.6742	45.8478	30.7787
A0A8I6AXE0	A0A8I6AXE0	A0A8I6AXE0_RAT	Bcl11a	BAF chromatin remodeling complex subunit BCL11A	66.2481	93.0517	92.7895	77.0521	117.393		120.613	110.33	89.6061	71.3715	101.961	66.5562	130.03	94.7766	121.474	67.4423
D3ZDI5	D3ZDI5	D3ZDI5_RAT	Arhgap12	Rho GTPase activating protein 12	83.0095	50.629	64.7312	66.8695	63.0854	55.9594	51.2904	64.7105	71.6516	53.1779	74.1544	65.971	43.2071	49.53	68.5714	53.6947
A0A8I6A5U2	A0A8I6A5U2	A0A8I6A5U2_RAT	Dnajb2	DnaJ heat shock protein family (Hsp40) member B2	109.387	161.082	162.25	159.494	189.578	117.049	153.695	144.402	116.313	140.558	186.919	149.121	152.244	153.473	157.381	135.977
Q925D6	Q925D6	Q925D6_RAT	Map2k6	Mitogen-activated protein kinase kinase 6	220.372	281.491	260.368	288.992	283.592	307.584	251.536	289.988	218.353	306.6	246.549	280.609	270.569	327.801	234.546	297.523
A0A8I5ZQ74	A0A8I5ZQ74	A0A8I5ZQ74_RAT	LOC684427	Similar to Histidine triad nucleotide-binding protein 1 (Adenosine 5-monophosphoramidase) (Protein kinase C inhibitor 1) (Protein kinase C-interacting protein 1) (PKCI-1)	120.528	141.198	122.776	81.2057	133.797	1739.46		99.0517	71.3927	158.639	124.926	111.552	218.292	118.013	127.582	116.456
D3ZQM0	D3ZQM0	D3ZQM0_RAT	Sf3a1	Splicing factor 3a, subunit 1	114.077	76.5873	110.946	105.195	94.3215	83.8371	104.618	93.3411	106.539	98.159	106.644	95.7979	85.0551	94.0014	92.7679	94.7318
P80385	P80385	AAKG1_RAT	Prkag1	5'-AMP-activated protein kinase subunit gamma-1	90.4348	108.996	102.126	116.677	82.7003	55.229	84.1958	102.777	109.837	87.8345	113.094	107.172	105.179	99.5532	91.309	102.466
Q6V7K3	Q6V7K3	S35B1_RAT	Slc35b1	Solute carrier family 35 member B1	76.0344		49.7394		29.7143		41.0052		73.8034		75.0332	39.282	65.7164		71.1596	20.1925
A0A8I6AGS3	A0A8I6AGS3	A0A8I6AGS3_RAT	Ndufa3	NADH dehydrogenase [ubiquinone] 1 alpha subcomplex subunit 3	639.003	171.025	484.413	162.954	654.456	136.497	601.292	195.108	506.921	195.045	555.624	193.818	586.32	227.639	643.915	250.111
P38062	P38062;A0A8I6APQ8	MAP2_RAT	Metap2	Methionine aminopeptidase 2	115.901	93.1005	123.12	80.7907	92.3535		110.837	101.875	123.665	82.1809	117.839	89.8436	94.4065	69.4292	104.642	97.0212
Q6P756	Q6P756	NECP2_RAT	Necap2	Adaptin ear-binding coat-associated protein 2	161.633		188.98	125.786	146.913	130.781	137.91	106.507	199.577	96.0512	219.434	118.348	99.5564		135.521	83.0454
A0A0G2K999	A0A0G2K999	A0A0G2K999_RAT	Sdk2	Sidekick cell adhesion molecule 2		83.1291	96.1227	61.0456	95.1484	67.0397	111.28	61.6426	93.6824	61.5769	105.545	60.3303	89.0086	64.0642	120.252	62.3809
A0FKI7	A0FKI7;A0A8I5Y5I3	ACBD5_RAT	Acbd5	Acyl-CoA-binding domain-containing protein 5	58.243	39.3234	55.0292	51.541	53.2664	41.2113	49.972	50.5295	51.5647	40.2991	63.8295	48.1376	41.9114	43.8197	47.447	41.4696
P62703	D3ZX01;P62703	RS4X_RAT	Rps4x	Small ribosomal subunit protein eS4	1481.15	1586.09	1846.02	1694.68	1451.85	1319.03	1403.74	1352.64	1949.28	1567.65	1504.64	1580.06	1326.7	1224.09	1417.29	1389.12
P19511	P19511	AT5F1_RAT	Atp5pb	ATP synthase F(0) complex subunit B1, mitochondrial	4786.65	2224.41	4156.24	2983.75	4783.94	5588.04	5056.86	4067.25	4673.94	1938.27	4379.32	3201.6	4830.06	2569.43	4699.58	5073.01
Q6MG61	Q6MG61	CLIC1_RAT	Clic1	Chloride intracellular channel protein 1	395.508	178.741	690.008	532.27	205.847	384.475	185.844	123.571	791.805	266.152	401.412	328.904	157.374	121.913	151.435	166.123
Q63312	Q63312	PHLB1_RAT	Phldb1	Pleckstrin homology-like domain family B member 1 (Fragment)	137.623	98.1694	141.192	99.8515	114.913		86.4898	89.977	117.267	106.46	156.145	97.8689	103.026	93.4587	140.256	88.1741
D3ZV91	D3ZV91	D3ZV91_RAT	L3hypdh	trans-L-3-hydroxyproline dehydratase	90.5671	22.4198	99.7378	47.3973	83.5669		56.3824	49.4325	64.7788	75.4669		55.7298	63.4559	45.1444	77.4015	52.8424
B2GV15	B2GV15	B2GV15_RAT	Dbt	Dihydrolipoamide acetyltransferase component of pyruvate dehydrogenase complex	419.724	560.921	505.552	566.475	510.68	640.116	535.247	570.79	491.826	602.567	393.967	567.395	470.641	533.397	428.537	558.24
F7F5Q9	F7F5Q9	F7F5Q9_RAT	Hcls1	Hematopoietic cell specific Lyn substrate 1	68.7535	65.2814	172.422	204.094		44.3419	27.5505	31.1264	240.112	85.646	75.4051	106.579	29.7723	38.7335	17.2703	47.7647
P81377	P81377	KAP1_RAT	Prkar1b	cAMP-dependent protein kinase type I-beta regulatory subunit	105.568	141.504	95.7728	137.658	75.0996	118.238	126.008	115.625	89.4942	137.956	127.76	126.142	108.864	115.356	74.0402	108.015
Q68FY1	Q68FY1	NUP35_RAT	Nup35	Nucleoporin NUP35	41.6962	49.4375	47.4826	52.1202	49.0503	32.3031	29.4409	36.2264	53.8871	39.0235	61.0431	36.4363	37.3056	37.1775	47.9089	36.9371
A0A8I5ZQV3	A0A8I5ZQV3	A0A8I5ZQV3_RAT	Kirrel3	Kirre like nephrin family adhesion molecule 3	86.4591	31.2152	57.587	36.0281	62.0453	16.9332	55.7464	40.2439	57.9192	29.7986	78.1042	44.5711	54.6187	45.7557		53.5399
F1M9V7	F1M9V7	F1M9V7_RAT	Npepps	Aminopeptidase	1635.68	1471.86	1545.98	1517.95	1685.7	1499.45	1721.87	1638.67	1428.26	1559.63	1530.87	1655.97	1718.47	1525.64	1658.39	1669.36
P08011	P08011	MGST1_RAT	Mgst1	Microsomal glutathione S-transferase 1	67.5832	35.096	68.1635	26.5179	51.9243		37.5727	20.0125	64.4638	42.0825	51.4111	38.7153	30.0936	14.0938		21.0092
D4A1X2	D4A1X2	D4A1X2_RAT	Exosc10	Exosome component 10	42.7411	30.0253	56.286	25.2056	30.8708		38.1673	28.6476	52.7388	30.7336		31.7843	28.1458		66.9917	31.2503
B0BNF8	B0BNF8	B0BNF8_RAT	Htatip2	HIV-1 Tat interactive protein 2	119.615	89.2764	145.161	96.5344	122.443		113.766	98.2979	149.357	94.9776	128.589	78.8382	125.841	86.7908	131.989	125.451
Q9JJ76	Q9JJ76	Q9JJ76_RAT	Csnk1e	Casein kinase 1 epsilon	34.7664	20.6672	35.9762	26.3642	41.0972		30.6398	27.2041	27.1062	22.883	46.9435	20.4321	31.779	24.7536	38.0539	28.4444
F7F888	F7F888	F7F888_RAT	Mta2	Metastasis associated 1 family, member 2	120.288	111.915	132.888	108.531	106.595	106.865	107.168	98.5413	137.049	105.68	120.616	109.727	103.227	114.325	97.2697	104.296
Q3T1K5	Q3T1K5	CAZA2_RAT	Capza2	F-actin-capping protein subunit alpha-2	2513.84	2301.99	2396.82	1403.02	2160.15	2597.56	2510.72	2715.64	2496.76	1745.89	2152.19	2239.71	2568.38	2150.08	2197.13	2950.98
P12346	P12346	TRFE_RAT	Tf	Serotransferrin	2564.39	1116.68	3824.6	1420.3	1106.61	474.662	1016.45	720.576	3057.73	1795.07	2713.54	1312.06	1276.69	1079.63	1246.86	987.522
A0A8I5Y4S4	A0A8I5Y4S4	A0A8I5Y4S4_RAT	Enah	ENAH, actin regulator	255.134	183.056	225.156	185.177	224.198	167.992	229.941	164.323	242.672	192.841	225.752	185.804	183.715	187.212	210.569	159.128
Q80W92	Q80W92	VAC14_RAT	Vac14	Protein VAC14 homolog	123.739	113.57	123.628	112.121	110.114	65.764	106.077	93.7445	115.227	119.919	118.876	119.259	113.202	119.048	121.634	93.4685
A0A0G2K2P5	A0A0G2K2P5	ZO1_RAT	Tjp1	Tight junction protein ZO-1	248.865	237.22	284.614	304.022	237.688	237.904	225.392	259.59	221.492	287.138	261.058	306.724	234.024	306.125	227.473	270.958
Q5XIV1	Q5XIV1	Q5XIV1_RAT	Pgk2	Phosphoglycerate kinase	74.5055		87.4439		109.027		72.0614	95.1651	85.505	72.6034	109.26	55.2664	62.7137		102.282	101.844
G3V6U3	G3V6U3	G3V6U3_RAT	Alg2	Alpha-1,3/1,6-mannosyltransferase ALG2	472.619	265.805	386.744	253.358	410.363	269.822	381.802	286.028	381.056	280.09	404.629	308.496	333.763	374.695	422.552	328.378
A0A0U1RS25	A0A0U1RS25	A0A0U1RS25_RAT	Upf1	UPF1, RNA helicase and ATPase	298.655	212.755	307.908	273.171	282.037	329.791	263.745	262.551	289.062	265.002	295.876	244.291	261.877	229.33	297.342	278.145
Q8R5H8	Q8R5H8	FAIM1_RAT	Faim	Fas apoptotic inhibitory molecule 1		54.9236	56.2282	54.7256	63.3147		42.8693	37.7101	60.8457	39.0436	60.0921	61.6568	57.3681	47.6746	54.1272	57.0797
F1LYZ8	F1LYZ8	F1LYZ8_RAT	Ppp1r21	Protein phosphatase 1 regulatory subunit 21	126.239	117.525	108.541	114.059	114.063	85.606	120.507	125.052	117.28	113.337	107.489	127.847	129.76	108.286	128.485	120.538
A0A8I6ACY0	A0A8I6ACY0	A0A8I6ACY0_RAT	Dennd2d	DENN domain containing 2D		112.725	117.996	94.0008	146.235		122.015	113.936	98.8412	115.586	113.81	105.286	121.322	103.479	159.988	140.191
Q66H59	Q66H59	NPL_RAT	Npl	N-acetylneuraminate lyase	355.676	259.839	367.634	267.154	225.817	224.508	208.899	196.103	313.594	300.821	388.932	249.94	203.296	161.921	242.467	183.707
D4A1R8	D4A1R8	CPNE1_RAT	Cpne1	Copine-1	183.748	141.559	223.163	253.569	174.595	140.888	150.393	203.09	216.878	181.676	194.666	206.916	154.235	174.73	200.244	200.806
A0A0G2JYU6	A0A0G2JYU6	A0A0G2JYU6_RAT	Fmnl1	Formin-like 1	131.792	98.6719	155.195	124.14	115.593	88.7462	103.756	103.033	141.791	111.875	144.07	113.162	102.78	89.6908	125.976	106.767
Q64350	Q64350	EI2BE_RAT	Eif2b5	Translation initiation factor eIF-2B subunit epsilon	176.025	100.718	125.186	131.762	165.019		127.872	119.124	137.322	122.839	165.308	109.711	121.828	132.65	136.646	135.696
Q64361	Q64361	LXN_RAT	Lxn	Latexin	502.014	545.307	520.462	407.125	335.365	405.308	349.933	402.983	393.425	599.227	446.864	539.591	368.185	477.085	420.27	458.307
Q5RKI0	Q5RKI0	WDR1_RAT	Wdr1	WD repeat-containing protein 1	2197.68	1887.64	2291.99	1640.27	2266.94	1565.09	2333.52	2062.69	2731.1	1440.1	2199.23	1671.9	2393.12	1790.08	2075.08	2387.09
P68182	P68182;P27791	KAPCB_RAT	Prkacb	cAMP-dependent protein kinase catalytic subunit beta	2308.9	3478.21	2168.62	3184.58	2318.64	2745.76	2526.54	3366.45	2042.69	3580.78	2038.35	3520.39	2732.13	3682.83	1965.71	3521.25
P58405	P58405	STRN3_RAT	Strn3	Striatin-3	193.567	189.635	201.644	159.102	191.651	144.162	203.894	201.171	188.125	179.014	205.382	172.337	198.767	193.114	178.371	199.36
Q9JIM0	Q9JIM0	MRE11_RAT	Mre11	Double-strand break repair protein MRE11	32.9575	38.6399	41.9825	31.6251	38.4676		26.7715	15.7465	38.4784	43.3508	35.8867	27.1638	24.2878		28.2819	25.5968
P26772	A0A8I6A3Z7;P26772	CH10_RAT	Hspe1	10 kDa heat shock protein, mitochondrial	13338.7	6603.49	8288.49	8785.35	10716.8	5572.78	9310.95	10596.1	8996.07	9315.18	9070.1	9748.69	9067.51	8947.46	7619.81	9452.88
F1M8V2	F1M8V2	F1M8V2_RAT	Ube4b	Ubiquitin conjugation factor E4	139.111	96.0817	126.486	102.18	154.958	76.6009	123.261	102.576	133.838	92.2051	151.161	85.1573	106.238	91.3101	137.365	96.5824
Q5MJ12	Q5MJ12	FXL16_RAT	Fbxl16	F-box/LRR-repeat protein 16	714.849	598.443	592.694	585.008	737.043	794.357	804.716	750.373	625.048	632.683	677.222	552.845	757.675	693.201	725.407	774.549
P84060	P84060	DTNB_RAT	Dtnb	Dystrobrevin beta		68.9951	153.049	73.9603	136.624		111.532	83.9534	125.443	63.409	125.967	77.4526	111.61	63.3645	96.7285	93.1966
Q6PDU7	Q6PDU7	ATP5L_RAT	Atp5mg	ATP synthase subunit g, mitochondrial	3481.9	2453.3	3199.71	2010.99	3875.88	1683.98	3397.8	2521.07	3060.4	2220.84	3334.66	2495.74	3360.88	2160.19	3503.45	3067.32
Q6AY17	Q6AY17	AB17B_RAT	Abhd17b	Alpha/beta hydrolase domain-containing protein 17B	80.5221		84.0876	52.8211	66.683		88.3026	62.9914	78.4874		112.217	24.9831	64.6878		67.1101	56.5737
P06685	P06685	AT1A1_RAT	Atp1a1	Sodium/potassium-transporting ATPase subunit alpha-1	9683.16	10059.7	9348.07	9359.18	10864.1	10931.3	11535.3	12456	7968.81	10542.6	9050.75	10830.3	11455.1	10094.4	10185.8	13009.8
O35532	O35532	MSMO1_RAT	Msmo1	Methylsterol monooxygenase 1	121.072	42.0093	116.46	114.512	150.471		143.509	126.699	105.323	80.9782	104.454	101.644	109.961	46.2332	157.04	133.9
O88600	O88600	HSP74_RAT	Hspa4	Heat shock 70 kDa protein 4	1588.52	1776.17	1584.52	1951.22	1692.64	1696.37	1833.65	1995.77	1626.28	1904.29	1426.06	1931.31	1950.07	1644.93	1503.95	2023.03
A0A8I6A0N6	A0A8I6A0N6	A0A8I6A0N6_RAT	Dop1a	DOP1 leucine zipper like protein A	19.2405		15.0498	29.147	22.4792	16.131	19.9468	19.8791	23.4182	24.706	15.1644	21.6611	16.9873	9.29756	16.8985
A0A8I6AGL0	A0A8I6AGL0	A0A8I6AGL0_RAT	Ankrd44	Ankyrin repeat domain 44		5.54148	25.2955	13.3537	24.051			9.53795	18.1332	13.3759		13.07		15.8843		5.99853
Q7M0E3	D4A315;Q7M0E3	DEST_RAT	Dstn	Destrin	2285.07	1375.95	2336.64	989.309	2188.8	1093.26	2338.55	1079.69	2649.66	876.278	2289.57	1124.3	2398.43	775.149	2123.39	1507.01
Q4G009	Q4G009	MCTS1_RAT	Mcts1	Malignant T-cell-amplified sequence 1	886.865	512.903	1141.69	510.7	986.371	380.041	1036.22	463.591	970.741	516.806	1002.51	579.359	951.293	515.095	971.013	366.263
P08483	P08483	ACM3_RAT	Chrm3	Muscarinic acetylcholine receptor M3	25.2814	44.5939	28.8501	29.5345	41.1837		24.9071	31.9152	17.818	50.44	34.6779	26.0458	35.7151		41.8864	34.4528
Q0ZCA7	Q0ZCA7	CLC2L_RAT	Clec2l	C-type lectin domain family 2 member L	45.8661	8.64397	55.4696	53.9132	50.407		57.8009	41.0703	44.6326	16.9308	51.8149	51.7283	50.9712		53.1316	56.2987
Q6AY55	Q6AY55	DCAKD_RAT	Dcakd	Dephospho-CoA kinase domain-containing protein	148.157	96.4429	135.65	94.9807	94.9687	87.9469	83.1475	71.4707	121.121	105.576	144.529	105.461	85.5214	125.705	100.695	85.4776
Q99MB5	Q99MB5;A0A8I6AP95	LMO3_RAT	Lmo3	LIM domain only protein 3		27.4613		30.3896	17.5773		30.8394	17.702		22.2543	41.9067	23.1982	25.2627	17.718		20.9296
D3ZTK0	D3ZTK0	D3ZTK0_RAT	Ttc9b	Tetratricopeptide repeat domain 9B	81.8883	55.8222	100.523	85.254	106.041		105.005	61.2484	91.2055	69.0673	105.342	59.1284	98.2674	26.7156	113.337	57.2163
D3ZAN3	D3ZAN3	D3ZAN3_RAT	Ganab	Glucosidase II alpha subunit	621.338	444.845	641.701	567.362	622.435	484.286	657.491	539.219	711.253	501.744	583.654	472.265	594.368	511.381	558.899	592.419
Q6YDN7	Q6YDN7	CDC26_RAT	Cdc26	Anaphase-promoting complex subunit CDC26	126.269	46.1839		47.5102	41.899		81.0298	65.3997		78.1525		70.1223	68.8816	60.8732		83.5559
A0MV40	A0MV40	A0MV40_RAT	Shisa4	Proline rich membrane protein	209.129			230.212	221.26		245.785	193.513	265.789	166.655		229.296	244.234		225.242	270.057
A0A8I6A4J4	A0A8I6A4J4	A0A8I6A4J4_RAT	Tmem178b	Transmembrane protein 178B	40.6709		48.2822	49.895	97.6847		70.6055	83.4658	38.1278	58.2605	35.3515	54.0519	57.3465	76.4342	42.4284	75.3621
P25286	P25286	VPP1_RAT	Atp6v0a1	V-type proton ATPase 116 kDa subunit a 1	4268.84	2600.59	3568.69	3864.26	4045.75	3205.19	4285.27	4843.04	3248.85	3898.22	3208.29	3909.47	4574.72	2155.05	3719.5	4818.09
P70500	P70500	CDIPT_RAT	Cdipt	CDP-diacylglycerol--inositol 3-phosphatidyltransferase	697.294	130.593	741.094	414.379	710.354	417.572	713.456	352.019	734.543	295.563	591.477	345.321	687.029	200.738	766.809	494.762
Q9JIL3	Q9JKU6;Q9JIL3	ILF3_RAT	Ilf3	Interleukin enhancer-binding factor 3	194.999	217.216	229.797	212.712	198.119	170.637	210.555	197.863	219.852	224.738	194.173	216.898	188.581	199.276	182.365	211.863
P42346	P42346	MTOR_RAT	Mtor	Serine/threonine-protein kinase mTOR	314.766	297.684	292.657	219.75	298.964	287.289	302.523	297.114	287.479	232.699	339.405	262.333	283.029	308.867	331.559	282.169
D3ZSL2	D3ZSL2	D3ZSL2_RAT	Abracl	Costars family protein ABRACL	568.694	575.405	566.95	518.463	500.926	250.983	628.334	594.242	625.646	495.489	544.214	561.257	558.913	456.677	523.723	610.521
D3ZY46	D3ZY46	D3ZY46_RAT	Elmo1	Engulfment and cell motility 1	139.891	169.781	175.463	124.633	149.839		146.223	133.318	155.913	136.592	149.58	169.044	132.891	109.273	169.159	137.006
Q5XIF6	A0A8I6AF82;P68370;Q5XIF6;Q6AYZ1;Q6P9V9;F1LUM5	TBA4A_RAT	Tuba4a	Tubulin alpha-4A chain	51155.9	22708	47314.9	24110	49771.3	28679.1	53518	28194.7	46821.2	20910.1	54613.8	24044.7	53254.7	26709.7	57161.1	40860
Q62688	Q62688	PLCL1_RAT	Plcl1	Inactive phospholipase C-like protein 1	498.17	692.18	600.616	655.745	641.812	535.065	618.775	649.952	541.905	634.1	648.103	617.844	584.119	686.663	714.886	648.367
D3ZUJ8	D3ZUJ8	D3ZUJ8_RAT	Tmtc3	dolichyl-phosphate-mannose--protein mannosyltransferase	22.1652		27.8802	14.1373	26.3153		20.2146	30.9295	25.0898	23.7856	9.48591	27.8014	16.2833			15.1201
A0A8I5Y224	A0A8I5Y224	A0A8I5Y224_RAT	Adam9	ADAM metallopeptidase domain 9		9.91174		8.00922	9.58245			15.2814		6.04955		12.042		10.6459		7.56704
P36970	P36970	GPX4_RAT	Gpx4	Phospholipid hydroperoxide glutathione peroxidase	428.731	381.745	366.794	369.216	396.539	447.12	378.654	488.356	315.46	397.223	339.996	498.189	408.769	424.666	373.28	572.857
D3ZCM4	D3ZCM4	D3ZCM4_RAT	Dnajc15	DnaJ heat shock protein family (Hsp40) member C15		25.6224	41.7338	25.2383			46.1487	23.2591	22.806	20.2765	42.1483	37.4234	25.7543	22.5417		26.0261
E2CWF0	E2CWF0	E2CWF0_RAT	Ppp3cc	Serine/threonine-protein phosphatase	54.8474	105.319	84.2338	89.9812	81.2508	23.8685	84.8513	109.05	72.5938	91.8551	85.1539	85.9382	66.332	97.7103	109.403	97.8429
F7F9K9	F7F9K9	F7F9K9_RAT	Ndufb8	NADH dehydrogenase [ubiquinone] 1 beta subcomplex subunit 8, mitochondrial	203.157	989.56	262.619	829.993	383.035	937.255	492.332	957.732	367.274	834.799	393.992	713.112	516.087	828.665	476.125	1012.75
Q64119	Q64119	MYL6_RAT	Myl6	Myosin light polypeptide 6	689.641	1145.08	860.733	1350.37	765.668	977.389	826.176	1246.11	856.776	1188.74	712.834	1308.77	819.579	1358.63	743.123	1126.35
A0A0G2K7N9	A0A0G2K7N9	A0A0G2K7N9_RAT	Arhgap5	Rho GTPase activating protein 5	171.291	148.77	153.498	160.8	144.568	145.967	157.963	174.221	133.641	163.749	174.932	163.109	163.759	197.636	162.473	172.459
B2RYL4	B2RYL4	B2RYL4_RAT	Armc6	Armadillo repeat containing 6	79.5726	49.2915	85.3735	41.5408	75.2034	92.0729	66.442	43.501	82.5314	50.5328	84.7803	36.1953	65.0991	57.2965	93.5352	57.3379
F1M5J3	F1M5J3	F1M5J3_RAT	Nipa1	NIPA magnesium transporter 1	37.638			179.383	56.5831	197.104	63.5121	142.104	49.3526	184.947	48.9812	143.234	75.086	98.2439	48.1793	148.972
Q27W01	Q27W01	RBM8A_RAT	Rbm8a	RNA-binding protein 8A	199.866	243.003	206.131	234.449	178.717	258.834	213.945	188.593	187.718	259.026	180.419	253.689	180.019	174.523	180.936	190.266
E9PSP1	E9PSP1	E9PSP1_RAT	Pltp	Phospholipid transfer protein	61.6551	79.8385	111.344	40.4066	44.1682	39.4513	23.8083	38.0636	71.9443	86.1163	83.0371	54.0106	43.8367	45.2735	46.4073	33.4069
Q6AXN4	Q6AXN4	NDC1_RAT	Ndc1	Nucleoporin NDC1	15.1329	37.8969	29.8214	27.7762	19.9672		28.5106	22.2852	31.7561	28.4594	26.3185	24.649	15.9821	27.7106	28.1623	25.3931
A0A8J8YH81	A0A8J8YH81	A0A8J8YH81_RAT	Smarcb1	SWI/SNF-related matrix-associated actin-dependent regulator of chromatin subfamily B member 1	119.733	85.9318	138.642	127.793	131.268	90.2759	121.876	123.628	126.243	119.091	93.9036	131.283	113.643	87.1313	127.396	115.231
G3V8Y5	G3V8Y5	G3V8Y5_RAT	Polr2b	DNA-directed RNA polymerase subunit beta	85.9587	52.4289	70.214	53.4739	75.8211	34.3294	64.3327	57.9002	73.8209	51.6234	70.0926	67.5861	56.2165	42.1303	77.3313	56.0068
Q99JD4	Q99JD4	CLAP2_RAT	Clasp2	CLIP-associating protein 2	552.771	464.28	498.978	479.549	575.614	401.273	552.031	466.436	532.11	449.231	555.943	454.506	494.574	481.687	600.823	479.152
G3V817	G3V817	G3V817_RAT	Xrcc5	X-ray repair cross-complementing protein 5	85.9158	111.134	138.678	97.7915	111.532		99.037	74.4717	102.842	89.3981	145.976	97.2413	89.3181	87.8532	108.115	79.3572
O70257	O70257	STX7_RAT	Stx7	Syntaxin-7	337.016	221.657	359.729	373.141	334.261	411.652	332.419	318.933	303.493	345.915	323.699	322.507	322.102	217.195	282.23	322.529
Q66H47	Q66H47	RM24_RAT	Mrpl24	Large ribosomal subunit protein uL24m	158.298	121.972	112.844	153.902	145.594	221.644	138.243	145.909	118.747	136.261	156.755	136.856	158.563	214.096	127.239	124.59
Q9EQG6	Q9EQG6	KDIS_RAT	Kidins220	Kinase D-interacting substrate of 220 kDa	82.5034	90.773	95.3889	80.0177	83.5976	94.9819	80.7937	78.3433	83.0225	83.1576	101.509	81.6857	77.315	73.9875	90.8663	83.3935
D3ZAQ4	D3ZAQ4	D3ZAQ4_RAT	Psmg2	Proteasome assembly chaperone 2	31.7709		27.8558		37.7776		38.3308	23.9143	46.1143	11.5427	46.8463	12.9785	36.7142		36.552	17.2992
P14562	P14562	LAMP1_RAT	Lamp1	Lysosome-associated membrane glycoprotein 1	534.64	282.595	650.746	246.056	359.049	220.661	360.67	176.149	580.95	291.07	572.269	254.237	295.999	218.551	442.775	142.979
Q66H79	Q66H79	Q66H79_RAT	Trim32	RING-type E3 ubiquitin transferase	121.845	82.0858	94.0599	74.0104	105.644	71.4175	107.893	87.2312	114.054	80.0072	98.1228	81.3724	99.2107	72.5857	98.3107	81.7057
M0R9B9	M0R9B9	M0R9B9_RAT	AABR07034438.1	UBX domain protein 7	84.4151	84.1656	100.624	72.1582	102.63	13.6619	84.6111	60.6389	88.8532	77.2524	101.497	74.7668	90.3632	115.319	104.851	68.5896
M0R3Z8	M0R3Z8	M0R3Z8_RAT	Rbm15	RNA binding motif protein 15	48.9703	69.6942	62.8097	46.8304	72.2268	24.9359	51.2023	45.1861	77.8884	34.3907	68.9922	45.668	52.3898	45.0748	51.2628	37.5073
Q7M0E7	Q7M0E7	RM14_RAT	Mrpl14	Large ribosomal subunit protein uL14m	104.564	85.0889	105.464	85.8608	94.328	113.782	101.246	95.1227	97.412	89.7461	107.176	85.7635	83.6134	86.7442	90.804	104.209
Q5HZA2	Q5HZA2	Q5HZA2_RAT	Spry2	Sprouty RTK signaling antagonist 2		3.68665		9.93808			11.5736	7.72991	2.97216	10.9843			6.411	6.33341		13.8198
F7EPH4	F7EPH4	F7EPH4_RAT	Ppa1	inorganic diphosphatase	1221.19	1611.63	1187.89	325.566	1214.46	963.603	1329.39	1230.72	1296.42	714.906	1160.05	1138.77	1214.78	1474.17	1103.23	1333.58
A0A8I6GK94	A0A8I6GK94	A0A8I6GK94_RAT	Ptprj	protein-tyrosine-phosphatase	212.863	289.147	343.762	303.863	230.727	200.035	259.686	243.521	324.808	307.37	264.057	257.267	243.997	317.456	290.778	261.36
A0A0G2JYR4	A0A0G2JYR4	A0A0G2JYR4_RAT	Lrba	LPS responsive beige-like anchor protein	79.4701	51.7039	65.3032	71.6604	70.9112	47.0901	62.8149	68.3871	61.0033	67.7293	67.9855	70.6656	62.968	58.9652	67.8456	67.8273
P70581	P70581	NUP58_RAT	Nup58	Nucleoporin p58/p45		11.9377	67.689	46.3897	49.0085		43.5449	42.2133	46.0206	37.1082		44.4197	33.8176			40.3336
Q9JLH7	Q9JLH7	CK5P3_RAT	Cdk5rap3	CDK5 regulatory subunit-associated protein 3	103.607	118.274	111.529	100.308	119.858	89.6862	116.737	55.7907	96.9973	108.936	136.726	89.71	96.0358	76.6409	130.43	72.6192
A0A8I5ZR95	A0A8I5ZR95	A0A8I5ZR95_RAT	Osbp2	Oxysterol-binding protein	129.729	147.47	130.413	148.88	137.28	118.826	149.89	167.821	123.247	144.694	128.609	161.167	157.751	146.458	140.258	161.536
A1L134	A1L134	AUP1_RAT	Aup1	Lipid droplet-regulating VLDL assembly factor AUP1	17.7028	17.9226	50.9034	33.9269	42.0261		28.9646	36.624	35.6883	27.527	30.8509	25.3845	30.7907	20.5456		47.0855
O70142	O70142;Q5M824	SHC2_RAT	Shc2	SHC-transforming protein 2			22.5827	4.47464			14.0912	20.9729		13.1608		13.2907	11.7663			11.8784
A0A8I6A5E1	A0A8I6A5E1	A0A8I6A5E1_RAT	Smarcc2	SWI/SNF related, matrix associated, actin dependent regulator of chromatin, subfamily c, member 2	141.133	137.22	145.708	128.321	129.841	127.693	135.648	123.942	128.045	154.074	114.891	154.07	125.532	175.009	124.603	125.735
D3ZWX4	D3ZWX4	D3ZWX4_RAT	Nckipsd	NCK interacting protein with SH3 domain	392.962	267.067	341.054	218.534	389.241	224.231	405.484	240.695	360.846	228.712	386.287	250.739	390.115	231.642	373.915	332.379
A0A8I5Y4Y3	A0A8I5Y4Y3	A0A8I5Y4Y3_RAT	Tenm3	Teneurin transmembrane protein 3	91.8256	48.7884	74.3888	50.4764	71.8529		60.0017	55.4417	58.1372	48.843	101.382	59.1021	56.0649	58.9858	87.6432	55.4507
Q6DGG0	M0RB67;Q6DGG0;A0A8I6AK73	PPID_RAT	Ppid	Peptidyl-prolyl cis-trans isomerase D	1197.13	1557.1	1213.25	1521.18	1373.4	1117.65	1494.75	1647.52	1228.64	1611.12	1082.42	1587.32	1442.84	1525.22	1239.85	1457.73
A0A8I5ZYN9	A0A8I5ZYN9	A0A8I5ZYN9_RAT	Ipo11-ps1	Similar to importin 11	152.371	32.9456	41.895	44.5745	62.0755		32.722	37.6572	116.77	47.1758		43.6803	47.2598	28.2592		37.5838
M0RAP5	M0RAP5	M0RAP5_RAT	Sbf1	SET binding factor 1	366.607	333.3	334.411	266.648	351.692	300.824	335.024	333.767	297.15	305.811	378.764	322.836	342.432	299.581	367.43	338.022
Q810U0	Q810U0	CCD50_RAT	Ccdc50	Coiled-coil domain-containing protein 50			11.6328	22.2459	19.244	16.5347		20.7142	24.8458			9.67994	14.6216	9.93147		17.3556
Q6AXT7	Q6AXT7	RBM42_RAT	Rbm42	RNA-binding protein 42		62.3698		47.5377			33.4811	49.0436	54.9654		73.7722	37.6039	33.0966	50.6812	64.3486	33.8828
Q5XI34	Q5XI34	Q5XI34_RAT	Ppp2r1a	Protein phosphatase 2 scaffold subunit A alpha	5733.78	3125.67	5738.12	2822.69	5656.34	4053.49	6395.18	4042.5	5385.8	3093.72	5298.42	3512.65	5906.55	4092.16	5656.18	4172.87
Q6MG82	Q6MG82	PRRT1_RAT	Prrt1	Proline-rich transmembrane protein 1	177.673	66.1508	136.569	60.2089	159.532		183.198	91.2097	132.542	69.5429	164.995	68.6782	180.491	76.1248	192.231	101.547
G3V667	G3V667	G3V667_RAT	Itga6	Integrin subunit alpha 6	112.153	105.343	140.64	139.546	82.6653	36.1157	80.897	91.8527	129.415	115.732	124.205	129.598	87.883	87.2638	100.481	103.535
P63269	P63269	ACTH_RAT	Actg2	Actin, gamma-enteric smooth muscle	2827.01	3721.64	2317.58	4932.65	2187.36	3876.77	2631.42	4038.91	2000.25	4634.83	2691.96	4587.11	2542.35	1545.55	2661.25	3726.68
Q6AXR4	Q6AXR4	HEXB_RAT	Hexb	Beta-hexosaminidase subunit beta	488.042	407.694	760.158	492.336	305.45	246.8	302.53	305.077	555.308	578.545	548.477	476.408	288.421	318.528	307.146	299.486
D3ZC15	D3ZC15	D3ZC15_RAT	Carmil2	Capping protein regulator and myosin 1 linker 2	86.7654	85.7396	80.014	100.271	94.2978	95.7744	95.499	94.916	75.471	89.8686	102.68	83.826	114.238	90.4347	83.0569	99.6525
P31399	P31399	ATP5H_RAT	Atp5pd	ATP synthase subunit d, mitochondrial	3059.14	2271.31	2931.39	2326.61	3123.06	1654.42	3826.72	3135.91	3208.61	1928.67	2938.07	2467.26	3565.76	3235.36	3351.72	3917.06
D3ZZX1	D3ZZX1	I5P1_RAT	Inpp5a	Inositol polyphosphate-5-phosphatase A	307.304	227.869	218.277	223.249	238.717	238.215	205.675	231.091	224.772	220.837	290.8	236.732	226.681	257.827	248.939	229.965
Q63787	Q63787	P85A_RAT	Pik3r1	Phosphatidylinositol 3-kinase regulatory subunit alpha	59.967	39.9228	56.9794	41.8108	45.1881	37.7835	50.3744	51.7031	70.2308	49.365	38.4906	41.7764	50.2519	35.2948	58.028	40.3647
P62630	P62630;M0R757	EF1A1_RAT	Eef1a1	Elongation factor 1-alpha 1	5395.6	3107.91	7127.09	2938.64	4801.56	1958.65	4684.95	2726.89	7325.18	3010.31	5462.9	2966.89	4819.11	1819.61	4327.19	3349.17
D3ZEN2	D3ZEN2	D3ZEN2_RAT	ENSRNOG00000065048	Glyceraldehyde 3-phosphate dehydrogenase NAD(P) binding domain-containing protein	64.3665	73.2411	41.6775	128.388	13.6335		43.8758	71.8772	41.7052	62.9363	32.9241	175.285	28.8505	137.401	26.3713	133.174
P29147	P29147	BDH_RAT	Bdh1	D-beta-hydroxybutyrate dehydrogenase, mitochondrial	1533.7	1751.26	1366.75	1186.41	1698.33	1008.37	1772.63	1598.65	1591.05	1335.04	1487.93	1442.16	1602.5	1099.67	1631.96	1522.2
P54290	P54290	CA2D1_RAT	Cacna2d1	Voltage-dependent calcium channel subunit alpha-2/delta-1	1109.75	1022.88	1013.44	906.319	1134.38	765.893	1216.79	1092.3	1068.82	990.222	1046.41	939.903	1224.33	1011.17	1105.11	1070.48
Q6AYQ3	Q6AYQ3	SYFM_RAT	Fars2	Phenylalanine--tRNA ligase, mitochondrial			49.1752	29.3895	43.5551		29.4324	24.8044	59.5604	24.0782	57.7415	13.0936	36.9231		34.8418	21.0293
A6IUF7	A6IUF7	A6IUF7_RAT	Dnajc11	DnaJ (Hsp40) homolog, subfamily C, member 11	373.044	196.953	326.347	216.418	343.178		329.313	264.199	311.621	233.659	315.368	245.388	282.937	188.979	350.523	301.822
B0BNA5	B0BNA5	COTL1_RAT	Cotl1	Coactosin-like protein	733.354	1259.38	1022.98	1450.8	645.447	963.975	649.308	610.104	1622.01	940.253	785.03	1153.43	646.847	1032.85	473.385	575.086
F7EWF8	F7EWF8	F7EWF8_RAT	Anapc2	Anaphase-promoting complex subunit 2	97.8087	72.776	111.097	74.0321	126.008		89.8048	64.7862	96.1181	79.6319	97.4386	84.0138	76.4843	73.3829	64.38	84.4728
D3ZAF6	D3ZAF6	ATPK_RAT	Atp5mf	ATP synthase subunit f, mitochondrial	5439.13	3778.7	5363.5	6965.08	5927.48	5381.8	5991.82	6072.6	4566	5945.2	5128.6	5801.55	5700.4		5657.86	5645.16
A0A8I5ZNE7	A0A8I5ZNE7	A0A8I5ZNE7_RAT	Psmd3	Proteasome 26S subunit, non-ATPase 3	443.736	512.717	452.533	591.687	426.342	386.089	418.334	558.722	435.234	633.34	365.974	576.46	428.113	428.932	381.917	563.296
Q9JHZ9	Q9JHZ9	S38A3_RAT	Slc38a3	Sodium-coupled neutral amino acid transporter 3	118.093	137.776	135.929	104.666	127.014	309.624	143.069	126.729	132.787	99.2037	154.349	112.237	147.847	88.3926	132.48	149.782
Q5PQQ1	Q5PQQ1	GTPB3_RAT	Gtpbp3	tRNA modification GTPase GTPBP3, mitochondrial	13.7399	16.4927	21.4057	10.9346	14.5955		6.22438	31.6213	18.8964	6.99476	15.5773	20.5529	11.9857	8.29485	19.4199	11.7265
Q62868	Q62868	ROCK2_RAT	Rock2	Rho-associated protein kinase 2	291.386	351.208	296.744	324.429	309.394	268.239	326.898	353.107	312.854	317.181	320.021	311.659	343.068	337.705	293.143	330.129
D4ABK7	D4ABK7	D4ABK7_RAT	Hnrnph3	Heterogeneous nuclear ribonucleoprotein H3	123.523	129.463	137.507	126.774	146.676	120.939	151.799	123.839	119.944	144.791	114.006	139.725	136.331	138.44	110.063	139.243
Q9JLT0	F1LNF0;Q9JLT0	MYH10_RAT	Myh10	Myosin-10	837.987	1007.49	868.807	1123.1	920.618	1160.92	976.103	1278.03	816.559	1150.05	748.834	1140.56	1057.55	994.818	800.331	1219.23
Q64611	Q64611	CSAD_RAT	Csad	Cysteine sulfinic acid decarboxylase	152.294	126.802	169.471	122.923	148.296	138.567	145.664	161.791	133.863	120.822	145.615	168.925	117.534	141.526	147.271	140.045
Q6AXS4	Q6AXS4	RENR_RAT	Atp6ap2	Renin receptor	243.416	215.118	235.8	186.059	200.906		222.013	278.079	205.913	252.257	193.703	231.304	220.406	238.278	242.365	201.005
Q6AYH6	Q6AYH6	EMC10_RAT	Emc10	ER membrane protein complex subunit 10	138.399	103.825	135.504	106.649	109.365	30.7796	98.0795	86.6685	132.849	107.797	147.374	98.5644	79.1581	122.332	125.367	83.5046
Q68SB1	Q68SB1	STAU2_RAT	Stau2	Double-stranded RNA-binding protein Staufen homolog 2		51.5387	23.4412	42.8249	37.5939	30.6436	21.1998	48.13		39.7669		37.8962	42.4826	41.902	31.9993	42.6926
P60203	P60203	MYPR_RAT	Plp1	Myelin proteolipid protein	124549	25703.2	95617.6	41462.6	98784.7	24318	90186.1	39747.3	86641.3	32135.1	123060	40597.3	90123.6	41688.4	137067	48233.7
D3ZHK4	D3ZHK4	D3ZHK4_RAT	Rb1cc1	RB1-inducible coiled-coil 1	76.4139	87.2725	88.973	81.3313	98.1761	53.8729	99.2959	89.6256	75.5844	93.1096	76.8647	87.6284	88.1338	84.8168	95.5551	78.3653
P61794	P61794	LPAR1_RAT	Lpar1	Lysophosphatidic acid receptor 1	106.385	60.5904	126.201	68.0783	88.1945		97.1673	54.3172	103.771	59.4393	132.384	61.9417	75.5428	73.608	99.0345	58.573
Q5PQN1	Q5PQN1	HERC4_RAT	Herc4	Probable E3 ubiquitin-protein ligase HERC4	125.833	113.41	140.808	81.5318	146.2	40.4406	119.409	106.364	131.799	103.965	151.449	77.618	102.419	86.2525	92.8987	79.9613
Q7TMB7	Q7TMB7	PLPR4_RAT	Plppr4	Phospholipid phosphatase-related protein type 4	227.105	315.091	247.986	260.939	285.947	344.597	350.106	346.67	253.844	280.149	248.949	265.001	334.429	291.184	243.53	294.317
P07323	P07323	ENOG_RAT	Eno2	Gamma-enolase	8620.1	4461.36	8541.34	5478.56	9106.37	4630.89	10119	6314.12	8528.68	5043.46	8103.67	5645.45	10186.2	6674.63	9497.46	7730.83
P51650	P51650	SSDH_RAT	Aldh5a1	Succinate-semialdehyde dehydrogenase, mitochondrial	1848.55	765.91	1651.46	1079.89	1998.92	820.8	1974.77	1173.43	1541.24	970.873	1584.09	1295.61	1809.07	823.957	1638.79	1470.72
Q4V8C7	Q4V8C7	PRKRA_RAT	Prkra	Interferon-inducible double-stranded RNA-dependent protein kinase activator A	90.3531	65.9676	85.0513	58.5102	79.9608	43.6384	53.5237	47.3069	85.7754	56.9125	91.7151	67.2544	57.2647	53.7223	58.9103	52.1185
P26431	P26431	SL9A1_RAT	Slc9a1	Sodium/hydrogen exchanger 1	216.232	148.428	182.994	160.848	206.112	198.072	173.57	169.369	163.594	165.64	194.123	187.835	188.506	140.614	196.676	168.854
Q2MCP5	Q2MCP5	Q2MCP5_RAT	Wdr45b	WD repeat domain 45B	80.9136	93.217	88.6014	107.474	74.6248	81.8603	80.0076	79.4387	90.6607	85.6258	115.882	79.6022	72.5831	70.3465	72.1142	90.0095
B5DFL9	B5DFL9	B5DFL9_RAT	Sestd1	SEC14 and spectrin domain containing 1	119.652	86.681	146.089	103.268	123.602		117.541	103.511	115.569	119.333	124.126	98.8849	119.701	71.6063	134.463	125.31
P11951	P11951	CX6C2_RAT	Cox6c2	Cytochrome c oxidase subunit 6C-2		8080.15	10665.8	7990.57	11462.2	14015	10441.5	9322.33	6907.43	10593.7	10608.4	7759.45	11378	9770.05	12259.8	8635.84
Q05982	Q05982	NDKA_RAT	Nme1	Nucleoside diphosphate kinase A	10844	9700.97	11705.8	13057.5	11335.5	11812.2	11509.1	12110.8	10392.1	12504.6	10343.5	11922.6	11928.2	9660.85	10686	12239.2
P70583	P70583	DUT_RAT	Dut	Deoxyuridine 5'-triphosphate nucleotidohydrolase	53.2505	17.3835	53.9515	17.3412	47.3916	20.0566	48.6394	26.6772	35.6603	31.7569	49.2424	23.3392	41.9159	18.8034	49.4438	27.4439
D3ZCT7	D3ZCT7	D3ZCT7_RAT	Sec23b	Protein transport protein SEC23	15.5494	5.2257	23.3074	25.6843	14.1447		12.2157	8.25416	22.0299	15.4863	9.65556	21.698	5.40844	9.47303		12.712
A0A8I6AG85	A0A8I6AG85	A0A8I6AG85_RAT	Bnip3l	BCL2 interacting protein 3 like	100.717		116.684	112.828	81.5871		113.857	112.009	87.8723	126.032	109.633	118.526	86.1064	109.527		123.697
B2DD29	B2DD29	BRSK1_RAT	Brsk1	Serine/threonine-protein kinase BRSK1	239.07	258.459	267.863	260.004	285.742	329.126	283.405	305.966	231.204	244.498	288.198	259.204	299.521	255.645	308.707	278.49
D3ZCT5	D3ZCT5	D3ZCT5_RAT	Pald1	Phosphatase domain containing, paladin 1	28.4635	46.0693	49.6182	48.4624			28.5319	29.7371	52.6055	36.7236	42.2002	42.0886	16.2817	25.5496	24.1253	21.7935
Q5M9G8	Q5M9G8	DCA11_RAT	Dcaf11	DDB1- and CUL4-associated factor 11		43.032	47.4814	44.7608	44.5519	45.9539	50.3516	31.2696	54.0886	34.171	62.358	31.2865	36.2102	39.3818	71.7585	40.3773
Q498U4	Q498U4	SARNP_RAT	Sarnp	SAP domain-containing ribonucleoprotein	318.266	282.977	320.136	243.37	277.491	152.003	269.525	202.926	322.742	278.601	319.612	239.237	270.725	178.342	266.947	228.899
Q9WTV5	Q9WTV5	PSMD9_RAT	Psmd9	26S proteasome non-ATPase regulatory subunit 9	361.703	264.032	328.171	310.374	363.894	319.253	320.999	306.294	295.575	303.281	345.034	324.346	297.598	272.743	334.08	302.164
D3ZA85	D3ZA85	D3ZA85_RAT	Nfu1	NFU1 iron-sulfur cluster scaffold homolog, mitochondrial	284.274	246.159	262.311	218.115	297.654	291.388	315.963	270.252	263.87	271.292	251.46	227.133	275.695	170.364	275.914	237.614
Q9EPF2	Q9EPF2	MUC18_RAT	Mcam	Cell surface glycoprotein MUC18	197.928	164.457	214.476	156.88	161.126	169.697	206.875	134.73	184.41	171.716	213.347	161.215	173.413	88.5898	186.899	169.929
P55094	P55094	NR2C2_RAT	Nr2c2	Nuclear receptor subfamily 2 group C member 2		22.8229		14.0589		20.693	19.0341	19.8362		14.3399		21.9965	28.9162	19.7885	39.9976	16.144
Q920J4	Q920J4	TXNL1_RAT	Txnl1	Thioredoxin-like protein 1	1234.22	1193.99	1156.02	1287.34	1193.16	1324.06	1227.87	1215.46	1062.36	1347.9	1178.55	1295	1297.54	1168.42	1242.29	1305.6
B1WC88	B1WC88	CR032_RAT		UPF0729 protein C18orf32 homolog	45.3427		25.8896		44.6903		29.4603	24.7781	29.7698		42.5759		46.3936		43.2539	23.7142
A0A8I5Y7L4	A0A8I5Y7L4	A0A8I5Y7L4_RAT	Top2b	DNA topoisomerase 2	159.804	131.293	191.63	138.777	144.993	280.861	134.745	123.351	181.404	129.355	176.944	130.33	119.495	119.926	155.953	122.451
P61805	P61805	DAD1_RAT	Dad1	Dolichyl-diphosphooligosaccharide--protein glycosyltransferase subunit DAD1	198.901	17.3704	221.27		155.385		150.906		225.956		182.482	16.7188	164.071	32.9732	171.712	36.4388
A0A8I5Y571	A0A8I5Y571	A0A8I5Y571_RAT	Tenm1	Teneurin transmembrane protein 1	84.8488	37.0558	82.9592	47.5105	64.2972		66.3964	36.8022	78.4193	38.0592	89.9584	42.7673	46.5618	33.3921	93.3492	43.058
P12928	P12928	KPYR_RAT	Pklr	Pyruvate kinase PKLR	886.696	614.51	902.691	604.756	869.404	531.947	799.777	581.68	808.995	603.923	1042.28	577.791	1031.47	519.723	982.531	450.355
A0A8I5ZN89	A0A8I5ZN89	A0A8I5ZN89_RAT	Gcdh	Glutaryl-CoA dehydrogenase	376.254	345.386	368.697	549.066	336.001	376.579	347.682	505.329	283.527	427.459	414.511	526.177	298.666	264.759	390.679	498.307
D3ZW15	D3ZW15	D3ZW15_RAT	Sec24b	SEC24 homolog B, COPII coat complex component	158.652	121.017	169.867	159.942	167.431	161.403	130.807	127.263	134.852	136.957	181.21	153.725	141.112	170.764	159.849	132.781
B0LPN4	B0LPN4	RYR2_RAT	Ryr2	Ryanodine receptor 2	379.491	301.38	354.33	309.379	377.115	406.986	339.946	346.232	304.782	327.242	409.341	297.501	334.702	343.856	425.574	333.619
A0A0G2K652	A0A0G2K652	A0A0G2K652_RAT	Cul9	Cullin 9	91.6623	42.3543	53.831	43.4885	55.4144		51.7809	40.8262	64.441	42.5988	82.7831	44.214	57.0975	39.8356	56.8282	40.2244
F1M124	F1M124	F1M124_RAT	Cobll1	Cordon-bleu WH2 repeat protein-like 1	31.2618	35.7125	34.8314	23.4757	27.6305		32.3422	30.594	34.323	28.4882	23.475	39.8117	23.3718	31.2291	31.3818	31.0649
D3ZHA1	D3ZHA1	D3ZHA1_RAT	B4gat1	Beta-1,4-glucuronyltransferase 1		46.6432	74.4327	46.0136	67.9528	25.4258	30.9739	37.8916	73.9078	36.0735	68.2334	46.9754	51.5588	55.8454	57.931	45.4514
Q4QQS3	Q4QQS3	OSCP1_RAT	Oscp1	Protein OSCP1	182.189	226.744	169.772	185.185	186.081	161.176	176.981	176.387	154.894	215.976	159.771	229.109	178.651	249.076	174.391	158.637
P63004	P63004	LIS1_RAT	Pafah1b1	Platelet-activating factor acetylhydrolase IB subunit alpha	1014.67	1128.96	1023.65	1154.62	1053.54	892.864	1056.92	1056	1003.97	1164.89	1023.12	1139.79	1055.55	896.063	954.876	1124.11
P28075	P28075	PSB5_RAT	Psmb5	Proteasome subunit beta type-5	640.546	437.908	517.533	586.577	581.649	69.8526	465.048	647.684	456.589	663.295	473.261	601.631	463.536	503.628	545.395	664.273
D4AAD6	D4AAD6	D4AAD6_RAT	Neto1	Neuropilin and tolloid like 1	53.6307	42.7987	39.6684	64.3656	60.8958	77.138	52.9451	48.4136	42.2346	61.2429	47.597	50.6554	63.1816	45.3742	48.4513	38.1351
P35435	P35435	ATPG_RAT	Atp5f1c	ATP synthase subunit gamma, mitochondrial	7687.81	5634.97	6811.35	7045.68	7837.69	5470.03	7447.17	7998.91	6913.96	6236.42	6687.03	7253.88	7961.86	5041.5	6883.17	8220.38
A0A0G2K9K2	A0A0G2K598;A0A0G2K9K2	A0A0G2K9K2_RAT	Tacc1	Transforming, acidic coiled-coil containing protein 1	171.167	131.002	172.631	126.043	168.041	111.082	157.135	127.149	164.285	129.769	173.179	130.485	137.796	143.988	175.451	122.903
Q5BJX5	Q5BJX5	F110B_RAT	Fam110b	Protein FAM110B	99.0394	26.2255	99.8836	37.1733	109.566		75.6431	51.1227	83.8092	45.4687	85.5303	43.2747	61.805		123.977	35.5978
Q63226	Q63226	GRID2_RAT	Grid2	Glutamate receptor ionotropic, delta-2	112.665	72.3889	108.962	79.0569	92.2234	23.2305	93.4453	68.7237	107.51	68.958	123.564	76.1209	93.981	70.9891	102.58	66.992
P21670	P21670	PSA4_RAT	Psma4	Proteasome subunit alpha type-4	749.913	473.736	645.848	542.683	595.897	577.681	570.349	524.419	741.657	563.615	552.088	568.969	559.705	470.684	517.1	565.297
A0A8I6AD43	A0A8I6AD43	A0A8I6AD43_RAT	Reep1	Receptor expression-enhancing protein	171.502	68.9909	177.023	92.4798	176.687	166.215	159.666	164.753	140.984	113.265	154.864	106.492	149.849	267.205	193.805	137.712
P04094	P04094	PENK_RAT	Penk	Proenkephalin-A	148.345	680.925	127.541	465.854	178.912	531.749	162.838	627.202	123.38	520.078	157.43	587.79	183.378	257.529	137.29	518.631
P48037	P48037	ANXA6_RAT	Anxa6	Annexin A6	2763.21	2871.39	3834.7	3844.4	3000.29	2897.23	2785.74	3497.1	3380.63	2932.15	3485.34	3577.89	2916.87	2230.73	3244.91	3550.61
Q62888	Q62888	NLGN2_RAT	Nlgn2	Neuroligin-2	175.042	220.102	172.886	124.736	187.157	208.977	213.72	235.316	147.739	184.835	181.252	174.911	204.991	183.287	181.518	211.316
B5DFH4	B5DFH4	B5DFH4_RAT	Papss2	3'-phosphoadenosine 5'-phosphosulfate synthase 2		28.9903	61.7404	44.7025	44.1723		55.2931	34.3894	32.6762	51.3886	50.7176	43.9705	38.5651	35.5787	38.9009	42.9542
O35303	O35303	DNM1L_RAT	Dnm1l	Dynamin-1-like protein	1912.14	1611.69	1924.17	1418.07	2133.74	1370.52	2160.16	1955.87	1895.01	1503.71	1857.23	1639.75	2050.99	1688.24	1890.83	1962.18
Q63258	Q63258	ITA7_RAT	Itga7	Integrin alpha-7	91.3127	38.3619	84.2628	71.1704	74.8732	44.7713	50.2124	58.1857	66.0715	73.6057	54.3934	88.3849	49.9207	80.4112		60.0518
A0A8I6A5I4	A0A8I6A5I4	A0A8I6A5I4_RAT	Commd1	COMMD1 N-terminal domain-containing protein	48.9137	28.2106	28.8777	28.8442	32.1126	6.53592	35.0189	27.5181	35.0684	28.8948	41.795	30.2459	38.6954	31.2768	37.2193	28.6351
Q1WIM2	Q1WIM2	CADM2_RAT	Cadm2	Cell adhesion molecule 2	1580.28	1274.83	1611.66	2202.18	2055.8	1894.62	1865.21	2031.95	1773.55	1600.14	1504.47	1832.01	2107.56	1465.34	1574.93	2013.73
A0A0G2JX20	A0A0G2JX20	A0A0G2JX20_RAT	Katnb1	Katanin p80 WD40 repeat-containing subunit B1	59.7743	87.9113	66.6987	60.6809	83.9412	59.6488	80.8853	62.7706	75.6939	70.0498	70.8341	59.9437	72.7543	94.5843	69.3408	67.1863
A0A8I5ZL79	A0A8I5ZL79	A0A8I5ZL79_RAT	Coa6	Cytochrome c oxidase assembly factor 6	73.6742	55.8222	43.7537	30.7144	39.6138		43.3798	34.501	59.455	49.5159	49.7949	43.2712	45.3885	59.0659	35.1492	39.9743
G3V7K5	G3V7K5	G3V7K5_RAT	Npc1	NPC intracellular cholesterol transporter 1	63.1045	87.5138	94.7985	63.6817	52.5428	56.7056	73.5094	50.9076	65.352	87.6758	81.34	72.8474	60.3555	70.1491	65.9057	41.4481
P47971	P47971	NPTX1_RAT	Nptx1	Neuronal pentraxin-1	323.131	296.559	335.596	316.218	316.911	201.41	308.815	315.703	284.529	337.707	362.939	290.415	328.254	324.025	362.005	300.051
F7F0R0	F7F0R0	F7F0R0_RAT	Tmod3	Tropomodulin 3	404.711	567.456	516.52	642.555	393.549	106.492	341.738	404.749	505.373	615.222	467.505	554.912	337.204	466.047	333.621	449.259
Q9R085	Q9R085	UBP15_RAT	Usp15	Ubiquitin carboxyl-terminal hydrolase 15	209.911	155.21	182.24	148.102	202.958	136.352	170.033	168.439	210.887	141.927	182.905	163.777	187.714	146.646	203.001	162.106
Q07014	Q07014	LYN_RAT	Lyn	Tyrosine-protein kinase Lyn	93.0078	59.3477	115.535	97.599	57.6506		46.7316	60.0592	128.927	69.685	89.7377	80.608	63.2337	43.9299	96.4823	61.5573
A0A8I5ZW56	A0A8I5ZW56	A0A8I5ZW56_RAT	Clec16a	C-type lectin domain containing 16A		55.4026		48.4492		89.9442	65.0261	52.0003	55.4767	45.6568	60.5402	44.782		46.9203		49.5808
A0A8I5Y9V8	A0A8I5Y9V8	A0A8I5Y9V8_RAT	Nudcd3	NudC domain containing 3	199.88	146.533	184.158	193.855	145.039	221.258	173.063	229.231	156.682	217.829	169.621	183.84	146.925	180.094	195.263	177.247
P27653	P27653	C1TC_RAT	Mthfd1	C-1-tetrahydrofolate synthase, cytoplasmic	734.814	704.773	733.06	661.763	701.303	645.771	623.135	602.777	710.078	680.45	756.271	682.703	605.277	621.438	696.983	611.46
A6I691	A6I691	A6I691_RAT	Ndufc2	NADH dehydrogenase [ubiquinone] 1 subunit C2	903.351	672.415	930.716	383.646	1048.15	472.233	981.417	734.814	934.705	518.265	859.462	544.035	1085.54	587.945	1068.91	864.533
A0A096MKE0	A0A096MKE0	A0A096MKE0_RAT	Asph	Aspartate-beta-hydroxylase	41.4944	77.2121	62.5272	97.1824	49.1671		55.0352	71.3922	40.4046	88.6285	53.6591	92.1893	58.8647	67.3493	70.4339	68.184
F1LM44	F1LM44	F1LM44_RAT	Klhl13	Kelch-like family member 13	53.314	32.2202	70.1667	28.6757	60.1205		57.834	32.7049	65.7961	37.1192		33.1466	33.4855	26.918	48.6305	41.7713
A0A0G2K7M1	A0A0G2K7M1	A0A0G2K7M1_RAT	AABR07030729.1	Glyceraldehyde-3-phosphate dehydrogenase	422.131	333.274	383.687	172.744	445.045		374.594	268.781	393.132	260.05	447.456	226.797	364.241		395.002	310.777
Q5HZA6	Q5HZA6	PPCEL_RAT	Prepl	Prolyl endopeptidase-like	209.821	345.108	206.353	325.338	246.037		224.798	356.056	185.262	302.76	285.766	303.277	251.204	267.309	224.999	286.229
P62909	P62909;A0A8I6GGS4	RS3_RAT	Rps3	Small ribosomal subunit protein uS3	840.191	926.696	1041.2	1224.81	772.656	843.588	801.878	1026.44	989.518	1166.12	803.479	1097.36	834.883	771.536	663.148	987.204
G3V762	G3V762	G3V762_RAT	Gfus	GDP-L-fucose synthase	419.064	316.255	442.783	320.441	423.436	532.083	414.201	299.862	455.253	307.417	468.396	279.616	348.469	248.45	467.503	338.285
P31721	P31721	C1QB_RAT	C1qb	Complement C1q subcomponent subunit B	132.253	146.239	360.819	462.01	36.201		43.4698	47.6529	449.25	272.326	176.923	223.68	35.3551	40.2004	32.8678	48.2928
Q63355	Q63355	MYO1C_RAT	Myo1c	Unconventional myosin-Ic	135.956	62.8118	151.372	101.779	102.111		71.7753	80.733	121.22	110.855	117.901	97.7202	93.3562	82.7774		94.5877
Q68FU1	Q68FU1	PKHF1_RAT	Plekhf1	Pleckstrin homology domain-containing family F member 1		68.6878	146.232	85.2511			69.1154	149.452	121.821	82.5615	120.758	80.1194	70.7598	74.1267		100.763
Q9JIL8	Q9JIL8	RAD50_RAT	Rad50	DNA repair protein RAD50	66.9462	47.6501	59.4148	40.3934	65.2189		51.0888	41.5609	62.6137	46.4708	56.8735	49.8904	53.6401	47.4338	54.8044	41.9332
F7FG68	F7FG68	F7FG68_RAT	Syvn1	Synoviolin 1		50.7914	119.731	59.9501		91.5105	40.9419	81.4514	96.1955	67.7703		70.2516	86.1069	73.8792	180.529	85.6917
O35049	O35049	NSMA2_RAT	Smpd3	Sphingomyelin phosphodiesterase 3	472.767	474.008	393.059	501.543	478.362	464.893	525.768	550.747	480.457	477.834	456.463	432.058	510.173	504.114	457.746	445.489
Q8CHN6	Q8CHN6	SGPL1_RAT	Sgpl1	Sphingosine-1-phosphate lyase 1	56.5931	81.8939	99.3263	153.793	48.8149	52.6004	51.0021	67.2954	94.9578	133.492	49.029	119.936	55.9813	35.3213	39.5234	60.3533
D3ZBZ6	D3ZBZ6	D3ZBZ6_RAT	Disp2	Dispatched RND transporter family member 2	19.9305		18.1444		20.9245		11.8051		10.4362		26.7097		10.8582		18.6331	6.77107
F1M8Y4	F1M8Y4	F1M8Y4_RAT	Deptor	DEP domain containing MTOR-interacting protein	87.3252	89.8667	95.7487	98.9823	96.62	107.864	92.1321	99.291	83.8346	103.403	85.7745	97.7717	97.075	89.5508	94.1193	82.7632
D3ZW19	D3ZW19	D3ZW19_RAT	Lingo3	Leucine rich repeat and Ig domain containing 3	122.484	38.2747	88.6022	41.191	103.385	52.9394	88.7828	61.7338	94.3936	41.4425	109.98	50.258	69.6568	22.8816		67.2773
A0A8I6AVZ7	A0A8I6AVZ7	A0A8I6AVZ7_RAT	Mtcl1	Microtubule crosslinking factor 1		53.3903	55.8076	60.5425	55.1567	68.5278	62.315	56.9178	52.5434	70.963		47.4361	73.9667	48.7493	77.0906	64.3829
D3ZVR7	D3ZVR7	PXL2B_RAT	Prxl2b	Prostamide/prostaglandin F synthase	264.507	197.737	246.986	138.861	280.633	187.642	227.969	257.474	210.713	184.112	252.49	193.993	225.788	194.111	254.875	213.14
P35465	P35465	PAK1_RAT	Pak1	Serine/threonine-protein kinase PAK 1	710.405	548.568	752.666	585.007	814.49	763.471	774.959	609.34	606.372	621.24	734.058	646.994	791.419	428.744	773.751	757.621
Q63635	Q63635	STX6_RAT	Stx6	Syntaxin-6	196.994	102.748	190.742	153.429	171.996	118.817	171.412	166.352	180.642	162.83	152.687	142.835	165.66	92.8567	153.155	158.856
O35331	A0A8I6AAM1;O35331	PDXK_RAT	Pdxk	Pyridoxal kinase	1548.85	1269.14	1468.78	1509.77	1607.06	1135.32	1658.61	1645.56	1466.43	1304.08	1410.69	1635.23	1633.59	1007.29	1450.39	1784.94
G3V716	G3V716	G3V716_RAT	Rgs20	Regulator of G-protein signaling 20	56.942		48.9421	56.3837	63.5865		53.5438	58.9191	53.1853		64.8387	43.1248	68.7986		66.8476	47.4776
D4A463	D4A463	D4A463_RAT	Tpgs1	Tubulin polyglutamylase complex subunit 1	12.2333		28.3862	36.1295	14.6712		27.2336	30.1275	18.3382	40.2632	19.1805	26.3789	33.7919		31.0606	30.8687
Q496Z1	Q496Z1	Q496Z1_RAT	Bicd2	BICD cargo adaptor 2		42.3645	74.4313	39.0738	42.1616	23.2845	29.1502	26.8348	54.8132	46.661	68.3878	35.2229	27.1878	32.8927	47.2588	26.7813
Q5EB92	Q5EB92	WDR70_RAT	Wdr70	WD repeat-containing protein 70			58.0826	47.6734			56.4755	51.3974	43.7762	51.8429	77.8742	40.9043	66.0208	49.0364	72.5153	51.1677
Q6P9U3	Q6P9U3	COMD3_RAT	Commd3	COMM domain-containing protein 3	62.2243		64.0182	39.0582	64.9782		53.1109	27.8135	61.408	29.1203	85.7067	40.6131	46.7063		46.811	55.2666
P47987	P47987	PLLP_RAT	Pllp	Plasmolipin	521.825	306.879	558.093	214.603	586.995	124.343	660.65	196.723	506.235	143.659	888.862	106.631	512.398	268.851	808.61	277.086
A0A8I6G5Q1	A0A8I6G5Q1	A0A8I6G5Q1_RAT	Sema4d	Semaphorin 4D	252.39	114.295	278.428	117.559	254.946	100.987	201.66	136.53	265.974	128.673	248.03	132.475	166.674	100.014	226.755	154.64
Q9JI51	Q9JI51	VTI1A_RAT	Vti1a	Vesicle transport through interaction with t-SNAREs homolog 1A	39.4875		38.4136	58.0051	65.4962		38.2116	53.8495	23.0418	59.5905		51.1285	48.4143		18.0515	43.979
Q00959	Q00959	NMDE1_RAT	Grin2a	Glutamate receptor ionotropic, NMDA 2A	77.2093	68.4837	77.4196	54.7475	91.1692	85.0633	76.3662	56.6245	71.3969	52.406	114.652	35.4508	89.5387	69.4503	115.074	58.1566
A0A8I6ABA8	A0A8I6ABA8	A0A8I6ABA8_RAT	Rabgef1	RAB guanine nucleotide exchange factor 1	280.367	202.976	245.646	214.096	270.527	101.421	240.266	273.167	227.321	233.31	245.285	233.191	240.193	192.604	248.123	208.576
A0A8I6G8I6	A0A8I6G8I6	A0A8I6G8I6_RAT	Cul2	Cullin 2	287.253	232.371	245.539	183.494	266.823	167.361	240.333	224.457	244.136	218.014	255.275	236.337	248.625	196.686	263.86	266.692
Q8CH84	Q8CH84	ELAV2_RAT	Elavl2	ELAV-like protein 2	120.219	75.815	91.7714	70.3225	79.5064		63.0185	59.3172	92.7814	66.3275	118.671	76.7636	63.4314	99.3527	81.041	54.2764
Q6P7P5	Q6P7P5	5MP2_RAT	Bzw1	eIF5-mimic protein 2	441.713	444.01	502.948	472.848	410.875	347.663	389.096	407.5	446.635	486.28	483.305	449.322	382.042	481.419	410.758	359.623
A0A140UHW6	A0A140UHW6	A0A140UHW6_RAT	Trmt1	tRNA (guanine(26)-N(2))-dimethyltransferase	81.1464	42.5653	57.3778	30.5369	50.1591		54.473	50.3762	43.4269	42.7384	75.3829	47.0657	60.2932	46.5746	16.4673	36.2026
F1LUC0	F1LUC0	F1LUC0_RAT	Sybu	Syntabulin	35.5336	77.12	39.6927	51.1332	75.7508	27.4574	47.9972	37.9645	36.8352	50.9535	84.0467	34.9877	39.7782	42.1136	56.7027	52.3565
A0A0G2K0S7	A0A0G2K0S7	A0A0G2K0S7_RAT	Rap1gap2	RAP1 GTPase activating protein 2	290.853	300.477	267.726	209.88	295.212	242.741	297.183	237.551	275.45	288.018	275.855	234.951	320.479	276.322	285.391	258.59
F1M4H5	F1M4H5	F1M4H5_RAT	Nova2	NOVA alternative splicing regulator 2	270.588	130.863	263.037	174.229	237.861	239.952	255.186	234.887	181.965	204.35	244.504	216.293	250.572	143.304	262.925	218.515
Q52KK3	A0A8L2URG8;Q52KK3	S2551_RAT	Slc25a51	Mitochondrial nicotinamide adenine dinucleotide transporter SLC25A51	299.954	279.097	249.14	276.114	327.967	91.434	245.569	299.756	247.981	283.986	271.275	297.63	267.176	309.345	256.775	282.874
Q63530	Q63530	PTER_RAT	Pter	Phosphotriesterase-related protein	59.4009	56.3913	61.817	61.55	36.5498	28.4688	52.2879	37.7936	51.875	68.1572	67.3165	52.8812	29.8419	53.0298	49.52	41.7443
A0A0G2JZZ4	A0A0G2JZZ4	A0A0G2JZZ4_RAT	Selenom	Selenoprotein M	189.654	63.4282	158.621	19.1299	139.766		123.62	111.341	139.884	86.0017	129.831	84.9969	130.301	117.858	138.447	136.166
Q923W4	Q925G1;Q923W4	HDGR3_RAT	Hdgfl3	Hepatoma-derived growth factor-related protein 3	459.033	845.727	464.42	711.466	455.736	757.125	544.4	799.837	403.749	781.254	451.855	810.289	627.838	844.647	430.943	762.407
Q68FT9	Q68FT9	SCLY_RAT	Scly	Selenocysteine lyase	81.4655	41.3988	75.6081	55.8981	71.4054		41.3601	56.8958	75.4851	48.5251	78.3622	49.1212	54.2971	42.0295	50.0891	69.5032
P05197	P05197	EF2_RAT	Eef2	Elongation factor 2	2045.88	1368.24	2440	1744.56	1950.59	1258.43	1976.34	1529.67	2387.98	1560.91	1890.66	1690.96	1899.76	1184.72	1819.13	1565.81
P08699	P08699	LEG3_RAT	Lgals3	Galectin-3	298.717	113.637	804.638	270.611	66.7224		38.0964		670.909	195.494	420.36	244.079	49.549	33.8385		34.0495
F1M8K0	F1M8K0	F1M8K0_RAT	Dag1	Dystroglycan 1	276.11	210.191	301.849	250.185	301.167	119.559	264.136	205.525	250.527	243.672	306.77	231.309	211.963	229.669	279.315	226.977
D3ZT47	D3ZT47	D3ZT47_RAT	Fam171a2	Family with sequence similarity 171, member A2	162.118	157.491	125.702	112.267	138.036	78.5179	166.694	153.38	145.4	134.254	134.099	140.891	164.293	153.816	159.451	134.002
A0A8I6GLQ3	A0A8I6GLQ3	A0A8I6GLQ3_RAT	Prpf31	U4/U6 small nuclear ribonucleoprotein Prp31	126.266	108.072	179.829	130.452	132.158		145.07	103.143	155.266	121.582	156.66	115.548	110.506	95.5214	139.773	108.757
F1LML7	F1LML7;G3V8Y8	F1LML7_RAT	Hip1r	Huntingtin interacting protein 1 related	181.43	197.991	211.493	201.923	187.485	137.887	200.108	213.608	173	210.115	202.704	204.547	222.26	192.99	219.45	222.995
Q99MG9	Q99MG9;Q8R426	KCIP4_RAT	Kcnip4	Kv channel-interacting protein 4	53.979	83.4893	56.4613	78.211	68.4		76.9881	72.9146	57.3346	75.7133	77.8295	63.3916	87.2342	54.0419	76.4674	61.3215
M0RC17	M0RC17	M0RC17_RAT	Chl1	Cell adhesion molecule L1-like	273.191	188.871	247.038	204.967	239.135	247.737	227.893	190.683	245.283	224.965	220.369	218.617	229.266	223.982	178.919	205.857
F1LRS8	F1LRS8	CD2AP_RAT	Cd2ap	CD2-associated protein	57.2915	93.097	96.8153	84.0352	88.2294		64.592	51.4435	98.8671	66.834	97.3071	65.1571	45.2476	61.9789	52.2589	56.9504
Q9QZM5	A0A8I5ZLD3;Q9QZM5	ABI1_RAT	Abi1	Abl interactor 1	1361.07	987.755	1162.95	892.035	1334.43	912.057	1288.1	1092.82	1293.41	1040.45	1119.54	979.998	1198.53	994.653	1220.22	1068.34
A0A8I5ZVI3	A0A8I5ZVI3	A0A8I5ZVI3_RAT	Prpf40a	Pre-mRNA processing factor 40 homolog A		115.934	155.608	151.559		96.8434	103.158	119.471	129.278	166.803		130.266	108.673	171.944		108.702
Q63083	Q63083	NUCB1_RAT	Nucb1	Nucleobindin-1	296.322	210.078	341.189	241.912	310.877	234.545	261.19	227.973	275.319	234.881	311.618	275.636	251.107	189.931	251.155	243.488
B5DEL8	B5DEL8	B5DEL8_RAT	Ndufs5	NADH dehydrogenase [ubiquinone] iron-sulfur protein 5	2865.58	772.613	2210.58	627.154	2689.38	1879.84	2946.44	969.824	2736.08	851.172	1865.79	850.691	3191.47	641.334	2332.33	1244.29
Q9Z2P6	Q9Z2P6	SNP29_RAT	Snap29	Synaptosomal-associated protein 29	103.835	169.284	116.66	157.798	131.642	94.5225	139.861	167.415	108.133	163.708	121.122	159.701	144.874	132.567	118.076	150.105
G3V7V2	G3V7V2	G3V7V2_RAT	Aamp	Angio-associated, migratory cell protein		37.9715	64.4797	50.5145			58.5965	56.0688	56.1345	26.5539	61.3385	62.8618	63.3403			66.112
Q62667	Q62667	MVP_RAT	Mvp	Major vault protein	206.202	186.24	321.573	343.012	143.914	111.643	117.346	118.269	383.53	182.607	253.889	251.099	127.039	109.653	155.465	111.015
Q6AYU2	Q6AYU2	Q6AYU2_RAT	Pcbp2	Poly(rC) binding protein 2	1285.83	913.567	1290.87	711.565	1324.79	587.34	1220.57	912.089	1244.4	867.25	1260.58	873.94	1152.99	679.252	1150.2	918.975
D3ZLS5	D3ZLS5	D3ZLS5_RAT	Hectd1	E3 ubiquitin-protein ligase	187.512	137.738	166.72	135.084	170.065		150.374	141.966	166.298	129.794	199.255	126.481	135.91	127.325	212.145	145.698
Q62867	Q62867	GGH_RAT	Ggh	Gamma-glutamyl hydrolase	91.4783	34.5279	95.4244	38.1573	85.1013		74.4814	51.0693	77.9413	43.7056	92.8094	50.104	65.9445		71.3484	62.8102
Q04940	Q04940	NEUG_RAT	Nrgn	Neurogranin	180.584		218.13		153.629	174.991	274.057	130.931	172.481	223.356	235.067	173.383	270.884		255.437	112.94
A0A8I5ZZ89	A0A8I5ZZ89	A0A8I5ZZ89_RAT	Elp3	Elongator complex protein 3	289.651	232.049	313.489	235.311	263.876	221.961	244.485	248.971	267.807	264.107	273.872	269.747	217.127	193.914	264.452	263.205
Q6IUP3	Q6IUP3	ELP5_RAT	Elp5	Elongator complex protein 5	64.2056	47.1591	36.9933	39.224	51.4351		48.4009	44.9197	53.8807	44.3843	52.6342	38.458	50.5925	36.4732	62.4198	43.1978
M0RC77	M0RC77	M0RC77_RAT	Afmid	Kynurenine formamidase	80.1191	40.9081	68.4088	48.4857	97.9215		72.4072	54.5987	73.2149	50.2623	57.4689	59.5096	63.2934	56.905	65.8269	50.081
M0R7F3	M0R7F3	M0R7F3_RAT	Wasf3	Wiskott-Aldrich syndrome protein family member	284.852	164.663	335.3	267.616	249.247	200.008	320.554	258.726	280.195	237.217	288.463	255.93	312.383	139.673	341.812	231.964
Q62952	Q62952	DPYL3_RAT	Dpysl3	Dihydropyrimidinase-related protein 3	1931.21	979.276	1912.21	1488.26	2171.76	1620.35	2232.55	1521.73	1731.42	1546.43	1481.49	1493.65	2081.02	391.704	1522.81	1552.02
Q66X93	Q66X93	SND1_RAT	Snd1	Staphylococcal nuclease domain-containing protein 1	529.739	624.938	660.733	709.945	491.03	361.795	511.076	571.77	672.305	646.721	573.925	643.32	542.757	553.71	486.788	607.773
Q4KM32	Q4KM32	MUS81_RAT	Mus81	Crossover junction endonuclease MUS81	50.0086	104.492	36.1024	124.782	50.4059	55	52.2143	97.804	45.8946	97.3962	60.0911	118.838	42.7711	109.035	66.0846	133.939
Q9QXY2	Q9QXY2	SRCN1_RAT	Srcin1	SRC kinase signaling inhibitor 1	771.392	879.088	787.788	801.031	876.106	809.896	948.701	936.289	754.594	870.355	828.441	794.582	947.031	938.026	883.312	947.011
Q6V7V2	Q6V7V2	RTKN_RAT	Rtkn	Rhotekin	25.2661		41.0679	24.1735	29.5994		19.4811	33.2413	27.8845	38.5373	27.3434	28.339	23.6002		23.1635	26.3086
Q64640	Q64640	ADK_RAT	Adk	Adenosine kinase	615.291	268.922	676.476	401.654	500.956	319.672	594.82	289.569	629.697	379.982	613.203	369.642	587.754	286.408	500.164	363.133
A0A096MJ99	A0A096MJ99	A0A096MJ99_RAT	Vamp4	Vesicle-associated membrane protein 4	21.4204	41.6604	25.8063	33.1813	27.1086		30.4189	24.8456	31.6385	35.1819	21.8725	32.0223	24.9745	41.7439	29.0346	34.6427
F1M9B2	F1M9B2	F1M9B2_RAT	Igfbp7	Insulin-like growth factor binding protein 7	60.5704		58.3734	27.0244			35.9791	50.833	54.3567	46.4027		47.4044	28.144		64.1322	38.8048
D4ABI7	D4ABI7	D4ABI7_RAT	Hacd3	Very-long-chain (3R)-3-hydroxyacyl-CoA dehydratase	672.292	790.734	626.573	671.073	651.163	784.4	607.833	597.41	615.011	853.521	741.136	569.883	693.815	453.679	503.765	756.408
A6HK01	A6HK01	A6HK01_RAT	Map3k3	Map3k3 protein	553.388	588.887	710.076	601.936	618.837	403.188	481.8	481.701	579.092	574.786	731.138	582.486	568.349	679.626	534.282	463.676
B1WC49	B1WC49	B1WC49_RAT	Api5	Apoptosis inhibitor 5	164.337	168.084	220.871	170.059	181.169	125.845	177.871	134.574	194.993	184.022	180.408	167.705	157.822	161	161.33	138.694
A0A8I5ZKE7	A0A8I5ZKE7	A0A8I5ZKE7_RAT	Celf4	CUGBP, Elav-like family member 4	227.736	150.811	173.441	99.813	203.422		205.523	119.979	200.983	117.557	209.867	113.681	155.222	111.147	219.488	113.747
Q6Q0N0	Q6Q0N0	CSTN1_RAT	Clstn1	Calsyntenin-1	173.288	160.114	230.748	181.404	205.742	160.499	189.493	187.206	161.582	185.577	212.221	181.286	186.295	165.42	215.639	171.24
Q8CGS5	Q8CGS5	RNZ2_RAT	Elac2	Zinc phosphodiesterase ELAC protein 2	81.8984	51.7341	73.3665	85.2775	68.8848	36.8851	63.8844	56.9942	69.905	78.518	72.1705	69.6252	73.7611	46.1011	54.1368	67.0816
G3V828	G3V828	G3V828_RAT	Cnpy3	Canopy FGF signaling regulator 3	122.323	119.37	163.864	158.092	101.536	93.7148	86.4507	128.476	149.353	143.848	140.335	126.791	119.614	88.1199	117.792	111.628
Q6AYN4	Q6AYN4	PHIPL_RAT	Phyhipl	Phytanoyl-CoA hydroxylase-interacting protein-like	3317.11	2007.33	3100.13	2159.06	3352.73	1978.41	3401.19	2412.95	3039.64	2193.14	3217.4	2245.15	3176.5	2304.99	2990.78	2505.01
Q07066	Q07066	PXMP2_RAT	Pxmp2	Peroxisomal membrane protein 2	48.5534	24.3699	42.9325	24.7983	39.5501			16.4904	40.9688	17.5756	54.013	25.3914	22.5206	17.6197	13.7765	23.6915
Q9QX74	Q9QX74	SHAN2_RAT	Shank2	SH3 and multiple ankyrin repeat domains protein 2	221.399	178.858	196.922	176.958	224.303	233.451	235.03	190.345	173.707	205.373	220.641	178.44	205.372	158.725	229.033	203.536
A0A0G2K3S9	A0A0G2K3S9	A0A0G2K3S9_RAT	Slc24a4	Solute carrier family 24 member 4	133.962	135.771	152.138	167.706	159.375	573.482	133.672	158.263	112.777	202.919	111.579	168.605	172.101	120.102	169.337	169.77
P43245	P43245	MDR1_RAT	Abcb1	ATP-dependent translocase ABCB1	88.2706	133.59	99.7164	105.85	88.5078	122.555	99.7061	121.404	115.774	106.536	81.1447	120.508	105.878	117.515	127.02	126.427
P24051	P24051	RS27L_RAT	Rps27l	Small ribosomal subunit protein eS27-like	72.4358	79.6394	73.0042	135.901	61.8999		59.8312	80.6421	82.4516	102.477	62.2341	108.864	52.0559	52.8349		81.0146
Q7TP47	Q7TP47	HNRPQ_RAT	Syncrip	Heterogeneous nuclear ribonucleoprotein Q	869.316	1159.63	1117.58	689.558	883.311	814.962	989.558	954.895	1062.97	913.365	960.424	930.057	968.839	1305.05	922.681	1032.19
Q8R490	Q8R490	Q8R490_RAT	Cdh13	Cadherin 13	499.227	515.496	479.865	353.641	578.885	474.347	535.527	524.881	436.938	483.005	436.945	502.181	567.779	548.375	502.006	446.323
A0A8I6AHV7	A0A8I6AHV7	A0A8I6AHV7_RAT	Fam185a	Family with sequence similarity 185, member A	161.638	96.6728	153.406	130.921	191.623	307.226	177.259	151.533	153.98	127.087	153.06	113.269	154.049	100.378	149.391	135.09
D3ZKG1	D3ZKG1	D3ZKG1_RAT	Mmut	Methylmalonyl-CoA mutase, mitochondrial	221.654	264.856	233.985	198.276	254.999	257.021	243.039	238.325	222.712	237.173	211.682	251.631	265.598	265.012	249.844	241.858
Q9ESB5	Q9ESB5	NECA1_RAT	Necab1	N-terminal EF-hand calcium-binding protein 1	447.401	543.382	362.566	578.539	426.242	710.679	556.723	575.945	406.278	664.805	309.522	576.822	540.684	503.813	361.843	559.639
Q8CJB9	Q8CJB9	BRE1B_RAT	Rnf40	E3 ubiquitin-protein ligase BRE1B	29.7631	25.0976	50.1087	25.933	31.0006	12.4162	23.7552	35.9386	46.1113	24.7421	31.8936	30.1916	25.856	27.2908	38.7646	23.5449
B0BN83	B0BN83	B0BN83_RAT	Armc1	Armadillo repeat-containing protein 1	317.259	352.928	302.932	293.015	376.515	428.024	408.061	264.945	358.799	255.952	329.106	315.357	372.929	334.442	385.074	324.419
Q6PDU1	Q6PDU1	SRSF2_RAT	Srsf2	Serine/arginine-rich splicing factor 2	754.221	1057.42	1082.86	1108.55	875.68	662.206	977.854	862.034	1071.3	1091.19	872.113	994.913	977.364	1068.7	988.28	833.183
D3ZQI1	D3ZQI1	D3ZQI1_RAT	Gpx7	Glutathione peroxidase		11.8143	54.2742	10.9536	20.8925		11.8207		29.6092	20.0928	40.2298	16.5465	12.5967	5.37039	20.5601	10.6367
P62716	A0A0G2JYA4;P63331;P62716	PP2AB_RAT	Ppp2cb	Serine/threonine-protein phosphatase 2A catalytic subunit beta isoform	3596.92	1691.29	3316.13	1303.52	3678.99	1793.62	3751.37	1509.85	3566.83	1717.55	3240.3	1595.29	3920.75	1715.75	3595.56	1946.9
F7F067	F7F067	F7F067_RAT	Actr1b	Actin related protein 1B	195.606	194.289	218.208	101.323	231.976	485.747	249.024	210.828	279.645	109.177	187.485	145.57	303.66	175.168	185.543	361.021
Q68FU3	Q68FU3	ETFB_RAT	Etfb	Electron transfer flavoprotein subunit beta	751.507	866.812	728.416	848.44	837.05	893.226	724.938	785.142	703.587	744.559	871.428	891.614	817.966	739.485	807.655	800.066
Q5FVC7	Q5FVC7	ACAP2_RAT	Acap2	Arf-GAP with coiled-coil, ANK repeat and PH domain-containing protein 2	155.227	187.214	152.29	183.529	129.788	102.764	111.593	135.938	143.087	197.09	174.556	159.446	127.765	168.428	143.744	143.813
D3ZF39	D3ZF39;A0A8I6AUT9	D3ZF39_RAT	Uap1	UDP-N-acetylglucosamine pyrophosphorylase 1	82.834	50.2069	89.72	50.4188	61.3453		65.6186	58.4231	67.7322	57.5559	78.9871	65.7477	58.4139	55.6164	93.7841	55.4215
B2RYU7	B2RYU7	B2RYU7_RAT	Cbx5	Cbx5 protein	94.179	80.7132	85.8483	83.0837	93.1223		81.3836	75.4149	88.6601	86.0339	81.8886	86.3364	68.2565	74.14	62.1614	77.2564
Q68FS1	Q68FS1	NUBP2_RAT	Nubp2	Cytosolic Fe-S cluster assembly factor NUBP2	76.7435	60.6246	98.7632	56.1075	67.9155		58.7164	51.2783	87.0116	50.2992	102.045	48.2856	65.4818	36.7053	106.412	54.0992
Q9ERH3	Q9ERH3	WDR7_RAT	Wdr7	WD repeat-containing protein 7	729.614	557.234	649.645	578.033	769.503	670.812	761.798	647.735	733.899	570.062	668.919	557.626	761.443	494.741	751.243	692.148
Q2LC84	Q2LC84	NUMB_RAT	Numb	Protein numb homolog	124.14	96.7018	117.898	76.0629	117.849	49.0611	129.313	103.111	111.44	84.0659	119.985	95.5201	137.887	116.138	136.812	98.9375
P24054	P24054	SPRL1_RAT	Sparcl1	SPARC-like protein 1	148.38	130.788	118.004	162.202	144.59		119.778	121.815	110.878	133.88	167.202	151.756	131.737	104.089	147.34	147.523
Q6URK4	A0A8I6GJN1;D4A6A2;E9PSU5;Q6URK4;F1M6C7;A0A8I6A4C1	ROA3_RAT	Hnrnpa3	Heterogeneous nuclear ribonucleoprotein A3	1308.51	1386.19	1719.41	638.454	1326.77	1033.66	1633.24	872.788	1927.85	798.213	1485.69	738.172	1578.73	1258.28	1168.66	981.27
P52873	P52873	PYC_RAT	Pc	Pyruvate carboxylase, mitochondrial	1216.85	1128.99	1231.54	1285.74	1247.67	1296.84	1219.19	1434.88	1133.54	1257.73	1143.84	1312.61	1337.86	1090.02	1210.83	1425
A0A8I5Y1J2	A0A8I5Y1J2	A0A8I5Y1J2_RAT	ENSRNOG00000067128	Peptidyl-prolyl cis-trans isomerase	218.664		244.77	123.696	277.741		260.692	101.622	304.816	79.6808	270.703	106.445	316.237		280.772	101.941
Q5MPA9	Q5MPA9	DCLK2_RAT	Dclk2	Serine/threonine-protein kinase DCLK2	349.252	241.295	306.564	305.922	330.762	350.025	324.415	340.653	310.816	282.691	300.652	315.544	341.541	219.93	271.831	291.244
D4A8F2	D4A8F2	D4A8F2_RAT	Rsu1	Ras suppressor protein 1	255.385	335.717	366.97	350.923	243.005	198.832	223.627	244.421	310.502	352.318	294.311	360.286	272.539	281.723	209.658	257.855
A0A0G2K860	A0A0G2K860	A0A0G2K860_RAT	Arhgef12	Rho guanine nucleotide exchange factor 12	83.1667	65.7902	96.8635	73.6155	95.7321	43.087	80.0146	74.5115	63.3229	84.2982	94.2441	74.8873	72.6175	48.5801	96.906	66.1775
Q923M1	Q923M1	MSRA_RAT	Msra	Mitochondrial peptide methionine sulfoxide reductase	232.165	169.179	168.636	184.773	167.352	134.909	175.597	236.568	203.269	167.997	195.499	183.171	221.778	174.145	178.365	188.277
Q9WV97	Q9WV97	TIM9_RAT	Timm9	Mitochondrial import inner membrane translocase subunit Tim9	451.766	192.184	319.216	246.764	377.498	539.458	340.267	347.054	375.223	275.599	269.926	306.688	413.787	234.165	285.033	361.99
P70566	P70566	TMOD2_RAT	Tmod2	Tropomodulin-2	1869.43	2345.96	2119.39	2248.53	2165.36	2644.54	2334.65	2244.87	1910.82	2315.01	2056.57	2343.08	2235.62	2441.08	2042.45	2368.1
D4ABJ2	D4ABJ2	D4ABJ2_RAT	Cbln4	Cerebellin 4 precursor	37.4077	23.9844		25.0642	34.4679		30.9332	20.1255	47.5452	16.3533		20.1937	53.5206	33.1386	35.0489	25.2119
B5DEZ6	B5DEZ6	B5DEZ6_RAT	Gnpda2	Glucosamine-6-phosphate isomerase	218.822	110.848	189.951	146.695	169.514	132.692	169.058	128.966	160.499	117.591	246.857	130.544	133.588	96.6523	161.567	129.219
E9PU01	E9PU01	E9PU01_RAT	Chd4	DNA helicase	170.692	154.977	201.57	165.299	149.031	236.999	150.318	136.909	177.82	146.617	186.839	177.418	152.2	200.375	132.697	151.661
Q4VSI4	Q4VSI4	UBP7_RAT	Usp7	Ubiquitin carboxyl-terminal hydrolase 7	354.887	349.798	383.415	320.284	409.019	374.094	371.341	344.599	375.628	319.273	406.356	314.582	377.134	329.111	376.226	330.748
Q02765	Q02765	CATS_RAT	Ctss	Cathepsin S	367.228		657.792	325.504	141.86	274.18	139.606	105.267	920.346	115.683	478.612	219.105	122.616	122.792	138.782	111.707
P62813	P62813	GBRA1_RAT	Gabra1	Gamma-aminobutyric acid receptor subunit alpha-1	123.712	127.745	137.883	162.524	177.914	294.928	149.072	178.499	106.053	175.438	107.225	157.446	105.001	161.371	195.017	148.457
Q925B5	Q925B5	SYT13_RAT	Syt13	Synaptotagmin-13		56.7525	139.366	37.8904	118.875		104.61	66.2256	94.4047	66.4705	121.873	39.1111	70.5292	65.4811		60.0301
P67874	P67874	CSK2B_RAT	Csnk2b	Casein kinase II subunit beta	924.446	472.722	921.728	398.645	869.695	699.42	1082.91	672.986	1020.39	462.945	821.252	470.368	1069.57	478.718	813.212	559.903
Q923V8	Q923V8	SEP15_RAT	Selenof	Selenoprotein F	114.124	59.5011	122.531	145.086	113.032	148.689	102.349	128.044	105.759	127.562	104.843	108.612	108.263	143.72	112.348	129.904
A0A8I6A6D0	A0A8I6A6D0	A0A8I6A6D0_RAT	Kctd16	Potassium channel tetramerization domain containing 16	262.087	204.671	261.825	279.439	300.948	181.091	330.209	323.714	246.19	271.592	244.319	251.05	326.35	270.679	276.52	296.18
A0A096MJ78	A0A096MJ78	A0A096MJ78_RAT	Spred3	Sprouty-related, EVH1 domain containing 3	61.2109		46.5345	39.034			42.6571	38.0335	64.9828	34.4404		44.86	38.5623		105.205	37.8618
D3ZYR1	D3ZYR1	FCHO2_RAT	Fcho2	F-BAR domain only protein 2	74.0401	78.4552	88.4476	79.4727	90.0993	148.235	63.9341	63.507	90.2611	83.1192	85.9028	58.8665	56.1182	72.6451	77.2806	68.4299
F1M6V8	F1M6V8	F1M6V8_RAT	Strn4	Striatin 4	237.912	205.173	256.338	183.109	270.316	282.58	237.552	225.912	219.033	221.605	218.4	228.394	259.822	188.784	251.547	224.847
Q6P689	Q6P689	WLS_RAT	Wls	Protein wntless homolog		60.7994	78.1801	71.1452	78.2844	73.8203	46.4171	64.9027	58.7033	65.679	99.5317	59.9053	46.3199	48.5456	83.4978	50.8102
P11250	P11250;D4A4W9	RL34_RAT	Rpl34	Large ribosomal subunit protein eL34		1000.95	1101.26	1069.18	872.392	1168.55	905.84	1101.16	1324.22	1093.13	898.211	947.775	819.353	949.434	708.763	1105.24
A0A0G2KAE6	A0A0G2KAE6	A0A0G2KAE6_RAT	Miga2	Mitoguardin 2	144.642	103.971	110.276	108.373	122.326		104.615	100.32	90.2447	89.006	186.983	93.3141	117.952	82.7491	119.895	97.8685
A6JB73	A6JB73	A6JB73_RAT	Sphk2	Sphingosine kinase 2	84.6718		59.1047	57.8047	61.2402		52.5496	24.3329	74.1684	41.2663	82.5386	66.9125	58.3942		74.9296	47.4057
Q91XJ1	Q91XJ1	BECN1_RAT	Becn1	Beclin-1	85.0546	43.6371	85.5297	54.9692	97.4215	79.0053	56.9229	59.1056	68.573	58.7042	80.3271	65.0721	70.3664	35.6181	77.8406	54.6323
Q9QYW3	Q9QYW3	PHOCN_RAT	Mob4	MOB-like protein phocein	327.946	173.806	464.122	287.129	527.258	312.944	527.841	308.413	434.203	260.846	279.994	255.724	481.125	248.941	412.636	310.165
Q62918	Q62918	NELL2_RAT	Nell2	Protein kinase C-binding protein NELL2	189.028	126.871	203.42	113.17	188.98	73.4393	153.269	118.371	165.944	134.385	197.368	126.418	126.52	149.939	208.595	123.65
Q9WTW8	Q9WTW8	S23A2_RAT	Slc23a2	Solute carrier family 23 member 2	76.443	31.0651	70.2963	55.7956	76.1735		43.9263	41.5168	48.7411	55.6328	74.1345	51.5725	36.8359	35.8391	44.1396	38.4867
A0A0G2K6J1	A0A0G2K6J1	A0A0G2K6J1_RAT	Dennd1a	DENN domain containing 1A	109.621	238.562	112.022	87.7933	139.711	106.163	143.896	141.237	133.617	172.049	126.524	126.74	119.793	150.436	101.073	167.244
Q2THW7	Q2THW7	ZDHC5_RAT	Zdhhc5	Palmitoyltransferase ZDHHC5	59.5686	42.6923	57.4973	52.1016	77.8051	42.0777	55.1382	66.1272	63.5196	60.5633	39.2997	50.5104	60.1749	37.5812	55.7392	63.083
B5DFM8	B5DFM8	B5DFM8_RAT	Bcas2	Pre-mRNA-splicing factor SPF27	40.0633	57.6036	48.9606	50.0506	46.7934	17.9052	39.5496	37.7998	49.0404	35.1911	63.4256	46.9368	43.5729	41.5794	38.3256	42.9616
Q921A2	Q921A2	MYCT_RAT	Slc2a13	Proton myo-inositol cotransporter	118.35	149.044	86.0635	124.919	84.942	140.909	139.601	144.198	123.925	145.973	82.3739	120.428	146.65	137.071	81.9355	134.387
P85834	P85834	EFTU_RAT	Tufm	Elongation factor Tu, mitochondrial	1785.38	1361.67	1758.39	1628.38	1868.48	1755.47	2007.27	1860.11	1699.72	1448.89	1608.35	1741.09	2181.8	1312.84	1837.56	1948.52
A0A0G2K9V1	A0A0G2K9V1	A0A0G2K9V1_RAT	Ndufa1	NADH dehydrogenase [ubiquinone] 1 alpha subcomplex subunit 1	609.721		581.392	67.4776	684.979		691.276	257.388	718.696	135.087	590.441	162.79	642.139		584.519	516.975
Q32KJ6	Q32KJ6	GALNS_RAT	Galns	N-acetylgalactosamine-6-sulfatase	47.7958	40.6823	89.6803	61.9213	39.8109		38.4024	48.3625	59.8725	60.4436	53.3989	69.8596	50.4887		33.8721	45.5693
P41499	P41499	PTN11_RAT	Ptpn11	Tyrosine-protein phosphatase non-receptor type 11	543.174	473.19	577.485	509.037	561.679	423.572	577.958	479.818	525.441	473.443	582.355	511.826	564.799	453.143	592.337	480.344
A6JW80	A6JW80	A6JW80_RAT	Mrpl44	Large ribosomal subunit protein mL44	118.966	109.301	118.84	132.322	123.97		110.859	125.796	126.074	113.772	140.13	102.398	105.777	117.162	115.895	116.193
A0A8I6A272	A0A8I6A272	A0A8I6A272_RAT	Raph1	Ras association (RalGDS/AF-6) and pleckstrin homology domains 1	97.8242	56.2799	79.043	56.4304	95.8204	65.9712	68.5109	68.5706	74.1301	68.5418	80.259	63.2925	67.4243	53.5858	81.7534	73.3921
Q5FVJ6	Q5FVJ6	BSCL2_RAT	Bscl2	Seipin	76.2016	22.0438	68.5041	43.8298	54.987		43.634	34.1026	66.7934	42.9264		44.4155	47.2375	42.5388	98.6328	41.3597
A0A8I6AUM0	A0A8I6AUM0	A0A8I6AUM0_RAT	Ddhd2	DDHD domain containing 2	196.666	147.508	177.731	146.311	185.832	199.675	189.68	168.204	190.188	144.535	173.214	155.282	204.611	173.377	196.349	147.426
A0A8J8XRQ3	A0A8J8XRQ3	A0A8J8XRQ3_RAT	Gna14	G protein subunit alpha 14	3551.83	203.99	2667.12	80.6316	3015.3		2135.73	101.917	2452.49	108.848	3454.98	102.856	1303.23	183.198	3658.98
A6JXV1	A6JXV1	A6JXV1_RAT	Car7	Carbonic anhydrase		26.1893	42.6384	36.7588	50.2223	39.3827	25.8003	33.8357		34.0479	38.4659	34.287	41.9136	36.6811		36.5557
Q5RJK5	D3ZRS6;Q5RJK5	Q5RJK5_RAT	Cbx3	Chromobox 3	255.066	393.687	285.681	380.318	301.043	321.455	298.295	290.624	333.353	409.388	239.239	348.317	341.084	353.952	221.72	311.356
P23977	P23977	SC6A3_RAT	Slc6a3	Sodium-dependent dopamine transporter	1300.52	946.083	1243.33	824.231	1480.23	2050.79	1627.8	1132.81	1442.98	684.981	1080.29	1044.81	1629.24	678.869	1589.22	1410.68
Q3C2P8	Q3C2P8	SPRE2_RAT	Spred2	Sprouty-related, EVH1 domain-containing protein 2			5.53883	18.5788			11.4438	12.2676	12.6858	13.5561		11.16	11.7583	15.8951	15.3301	14.6779
A0A8I6ARC1	A0A8I6ARC1	A0A8I6ARC1_RAT	Tnc	Tenascin C	377.308	330.35	435.514	388.959	265.421	270.932	377.432	245.323	274.533	438.634	457.613	346.142	298.745	285.183	321.549	327.947
A0A8I6GK77	A0A8I6GK77	A0A8I6GK77_RAT	Bcas3	BCAS3, microtubule associated cell migration factor	271.152	247.113	280.028	208.385	257.985	116.513	250.74	236.316	242.187	216.316	287.914	253.294	241.963	191.687	279.029	225.4
A0A0G2JUJ9	A0A0G2JUJ9	A0A0G2JUJ9_RAT	Sec63	SEC63 homolog, protein translocation regulator	98.4681	121.221	121.482	101.186	98.7985	76.1348	90.9048	89.3323	111.337	103.043	143.295	88.8656	97.5967	107.425	126.15	86.5046
A0A8I6GLU8	A0A8I6GLU8	A0A8I6GLU8_RAT	Tardbp	TAR DNA-binding protein 43	991.85	594.358	874.389	630.905	715.65	544.328	915.611	552.155	1007.77	657.788	843.114	624.604	736.753	389.637	777.597	631.245
P13383	P13383	NUCL_RAT	Ncl	Nucleolin	773.847	983.701	970.848	1049.87	777.136	725.677	956.054	882.987	1046.99	1034.91	698.986	965.161	935.865	797.273	643.917	855.625
P31596	P31596	EAA2_RAT	Slc1a2	Excitatory amino acid transporter 2	2093	1588.13	1868.54	1647.35	2347.92	614.027	2952.43	1735.71	2255.23	1421.16	2056.94	1383.6	3274.07	1789.42	2485.65	2178.37
P20069	P20069	MPPA_RAT	Pmpca	Mitochondrial-processing peptidase subunit alpha	234.773	226.426	239.649	226.898	248.374	207.651	243.252	241.987	219.502	229.134	252.68	223.833	242.049	219.011	196.283	202.479
D4A709	D4A709	D4A709_RAT	Tubgcp6	Tubulin, gamma complex associated protein 6		34.6297	26.9185	25.2622	43.7136		15.4477	16.703	24.9389	36.7296	23.2562	29.4147	24.7777	30.6865	38.9315	26.0594
Q6AYZ1	Q6AYZ1	TBA1C_RAT	Tuba1c	Tubulin alpha-1C chain	30527.9	30602	23133.6	21922.5	29447.9	22494.9	32285.3	23089.6	30631.1	20584.1	32711.9	20970.6	28576.4	26966	29329.9	22883
Q4QQR9	Q4QQR9	MEMO1_RAT	Memo1	Protein MEMO1	149.283	101.939	146.583	92.1417	131.774		147.547	97.3828	152.878	98.7619	161.459	68.0701	114.615	84.6773	143.909	68.3352
P11730	P11730	KCC2G_RAT	Camk2g	Calcium/calmodulin-dependent protein kinase type II subunit gamma	888.79	788.857	911.225	800.057	824.323	574.66	953.238	801.514	789.211	657.834	1172.45	730.407	737.989	595.559	1076.08	781.082
O35832	O35832	CDK18_RAT	Cdk18	Cyclin-dependent kinase 18	612.16	667.89	579.992	555.868	591.6	409.153	586.33	569.594	548.002	572.341	675.539	607.844	572.527	611.029	627.296	622.807
Q9QXU2	Q9QXU2	SURF1_RAT	Surf1	Surfeit locus protein 1	130.909	141.139	135.039	219.143	150.35	155.295	122.835	239.236	131.005	154.565	128.289	222.419	142.269	157.835	163.509	197.71
O55035	O55035	PPIG_RAT	Ppig	Peptidyl-prolyl cis-trans isomerase G	103.863	55.4355	95.7433	54.4047	95.0098		90.3275	57.9155	93.9831	66.9517	102.342	51.992	72.2479	60.5104	121.176	58.0756
A0A8I6ABZ8	A0A8I6ABZ8	A0A8I6ABZ8_RAT	Akap10	A-kinase anchoring protein 10	153.79	111.51	139.988	93.2029	141.155	161.238	144.269	105.858	127.49	108.087	160.054	108.952	96.3217	100.861	161.292	99.0372
Q91ZW1	Q91ZW1	TFAM_RAT	Tfam	Transcription factor A, mitochondrial	155.52	220.212	203.817	181.016	227.933	304.609	262.372	204.967	149.204	227.278	167.987	208.495	215.9	208.577	208.234	211.129
A0A8I6GLB8	A0A8I6GLB8	A0A8I6GLB8_RAT	Chmp1a	Charged multivesicular body protein 1A		184.584	254.055	195.319	210.463	248.342	228.46	186.095	205.081	207.344	237.977	201.817	151.433	188.994	223.18	189.605
D3ZIY3	D3ZIY3	D3ZIY3_RAT	Ythdf3	YTH domain-containing family protein	72.7775	15.355	67.5043	43.5623	59.1217		57.8028	31.7918	44.9025	48.067	48.6363	53.1718	49.7543	54.7553	52.5938	41.339
A0A0G2K1J8	A0A0G2K1J8	A0A0G2K1J8_RAT	Sat2	Spermidine/spermine N1-acetyltransferase family member 2	150.876	133.4	131.597	93.4299	122.714		137.376	83.2648	137.494	118.671	146.664	111.363	113.135	111.431	126.121	120.5
P53676	P53676	AP3M1_RAT	Ap3m1	AP-3 complex subunit mu-1	127.061	127.493	148.121	99.9622	111.407		101.984	103.668	126.209	112.581	144.172	115.571	100.27	129.498	135.436	108.396
A0A8J8XR33	A0A8I5ZW25;A0A8J8XR33	A0A8J8XR33_RAT	Cstf2	Cleavage stimulation factor, 3' pre-RNA subunit 2	119.548	117.452	170.701	111.8	149.099		124.163	108.612	160.151	120.997	141.817	102.782	138.485	135.534	144.137	108.533
Q9Z244	Q9Z244	GMPR1_RAT	Gmpr	GMP reductase 1	230.247	147.659	363.949	205.821	262.996	141.736	268.04	195.016	329.877	160.735	251.835	185.192	228.109	131.404	248.016	216.459
O88900	O88900	GRB14_RAT	Grb14	Growth factor receptor-bound protein 14			35.2826	34.2383	23.5118			33.6682	30.5525	27.0187	52.1035	26.205	21.3938	39.4644	54.3465	36.5512
Q5U2N0	F7F0L0;Q5U2N0	PYRG2_RAT	Ctps2	CTP synthase 2	123.788	67.2808	131.936	85.244	115.247	109.121	107.045	85.238	112.444	66.7334	131.165	90.8796	90.5489	90.6944	106.182	97.8005
A0JPJ7	A0JPJ7	OLA1_RAT	Ola1	Obg-like ATPase 1	1088.88	994.308	1145.34	1158.43	1235.65	1280.97	1281.83	1187.94	1135.25	1074.4	1156.13	1003.9	1333.4	972.067	1207.15	1153.9
A0A8I6GKJ7	A0A8I6GKJ7	A0A8I6GKJ7_RAT	Gm56451	Predicted gene, 56451	68.7534	46.129	68.3751	34.147	78.5737		61.4751	43.1361	73.2049	35.993	68.499	43.9802	58.5345	46.8479	76.5002	52.7525
D3ZVU9	D3ZVU9	NAT8L_RAT	Nat8l	N-acetylaspartate synthetase	115.017	157.711	73.6929	111.369	133.873		109.029	139.357	72.1485	109.349	147.282	137.262	132.723	149.06	111.278	129.666
F1LWG2	F1LWG2	F1LWG2_RAT	Prmt8	Protein arginine methyltransferase 8	181.094	129.343	141.043	106.025	164.464	206.481	144.925	150.399	159.521	101.093	159.175	130.494	157.879	148.79	187.748	173.585
P46844	P46844	BIEA_RAT	Blvra	Biliverdin reductase A	349.986	279.951	329.342	400.291	338.611	303.686	277.604	294.043	319.679	337.484	383.553	308.558	311.109	408.325	333.977	332.709
F7EVW7	F7EVW7	F7EVW7_RAT	Gpaa1	Glycosylphosphatidylinositol anchor attachment 1	83.6426	59.0861	62.4788	60.7712	49.4967		49.4319	54.2709	76.5588	52.3162	77.2756	56.8294	49.5048	53.8017	78.5057	48.0732
A0A8I6A8Y4	A0A8I6A8Y4	A0A8I6A8Y4_RAT	Mtres1	Mitochondrial transcription rescue factor 1	24.5391	78.8709	18.6535	88.8947	31.9988	14.0713	53.418	82.6302	22.9837	83.7054	25.5223	87.5279	67.9168	72.7663	8.13645	70.7364
F1M7Y5	F1M7Y5	KPCI_RAT	Prkci	Protein kinase C iota type	150.372	54.8138	152.269	105.108	150.68		127.341	134.105	121.757	132.035	101.132	99.1994	153.03		151.144	154.621
P49806	P49806	RGS10_RAT	Rgs10	Regulator of G-protein signaling 10	123.007	56.6006	186.167	81.1808	122.485		94.4895	52.5561	132.304	92.4941	116.478	95.308	78.0512		115.634	59.5383
Q9QUR2	Q9QUR2	DCTN4_RAT	Dctn4	Dynactin subunit 4	340.935	352.381	338.136	339.34	328.142	304.851	391.638	364.646	368.021	285.73	383.425	325.887	348.951	309.071	346.153	358.391
Q8R4C0	Q8R4C0	CAN5_RAT	Capn5	Calpain-5	131.4	139.972	150.915	102.812	146.407		94.1067	128.869	101.738	118.574	168.944	129.728	121.94	111.747	186.603	130.565
A1A5S1	A1A5S1	PRP6_RAT	Prpf6	Pre-mRNA-processing factor 6	76.7274	80.8098	76.9803	122.226	88.4318	88.1726	82.7417	89.2059	89.9076	106.765	75.6664	88.8556	58.6289	92.7008	185.382	82.7802
P63018	P63018;A0A8I6AQL9;M0RCB1	HSP7C_RAT	Hspa8	Heat shock cognate 71 kDa protein	6025.89	5669.12	6831.14	6357.34	7723.92	2837.64	7059.73	6432.8	7176.06	6111.38	6286.45	5460.8	7469.6	5192.14	6872.33	5902.12
D3ZP15	D3ZP15	D3ZP15_RAT	Rab9b	RAB9B, member RAS oncogene family	392.212	418.392	350.298	277.025	423.039	245.974	397.074	362.667	329.599		352.83	385.583	414.527		366.783	317.549
Q62638	Q62638	GSLG1_RAT	Glg1	Golgi apparatus protein 1	210.672	102.905	200.748	94.9506	190.617		176.747	74.5438	204.921	116.495	208.937	94.1391	148.804	60.4549	195.421	109.592
P82808	P82808	GFPT1_RAT	Gfpt1	Glutamine--fructose-6-phosphate aminotransferase [isomerizing] 1	82.4045	62.0627	106.683	80.9909	69.7188	78.5989	47.6712	39.5366	126.125	59.0916	92.3319	61.0661	50.791	52.6159	81.4962	51.1646
D4A7L4	D4A7L4	D4A7L4_RAT	Ndufb11	NADH dehydrogenase [ubiquinone] 1 beta subcomplex subunit 11, mitochondrial	442.945	1658.59	932.528	1568.94	1076.32	3456.18	1263.79	1548.15	880.102	1316.84	846.025	1444.7	1400.05	1605.79	925.87	1672.17
Q5RK08	Q5RK08	Q5RK08_RAT	Nipsnap2	Glioblastoma amplified sequence	1256.81	1180.53	1096.48	1270.75	1340.46	867.982	1386.45	1470.29	1108.84	1354.97	950.159	1352.49	1480	1408.66	1143.16	1413.93
Q4FZT2	Q4FZT2	PPME1_RAT	Ppme1	Protein phosphatase methylesterase 1	1107.3	703.53	949.169	706.71	987.993	922.072	1153.4	725.494	1017.48	618.82	1084.45	691.409	1004.93	896.299	1229.14	807.499
Q9JKS6	Q9JKS6	PCLO_RAT	Pclo	Protein piccolo	426.683	455.1	386.114	425.478	460.612	460.822	476.672	494.008	383.104	455.551	378.305	466.631	449.177	461.264	412.717	480.656
A0A8I5ZYZ8	A0A8I5ZYZ8	A0A8I5ZYZ8_RAT	Ube2m	Ubiquitin-conjugating enzyme E2M	555.068	579.333	561.169	720.795	568.151	509.817	589.168	662.434	493.702	697.101	534.6	668.261	684.977	740.754	513.337	633.811
A0A8I6GLR6	A0A8I6GLR6	A0A8I6GLR6_RAT	Prex1	Phosphatidylinositol-3,4,5-trisphosphate-dependent Rac exchange factor 1	142.189	125.39	147.773	123.319	93.2668	70.302	99.9986	75.4407	183.412	89.8475	148.941	123.909	89.2617	80.9401	96.2337	74.377
A0A8I6AAJ7	A0A8I6AAJ7	A0A8I6AAJ7_RAT	Chml	Rab proteins geranylgeranyltransferase component A		28.2138		18.4043	53.0091			24.2463	41.0973	7.50746		17.5602			75.2575	20.7499
F1LT13	F1LT13	F1LT13_RAT	Angel2	Angel homolog 2	19.7685	49.0319		51.0128			35.2679	62.8017	45.2228	39.5038		37.9448	22.0973	44.1937
Q01750	Q01750	T2FB_RAT	Gtf2f2	General transcription factor IIF subunit 2			54.0214	22.5175			39.0879	23.0168	49.4028	38.8855		30.3986	39.8083	73.2201	42.6045	39.9691
Q7TSU1	D4A631;Q7TSU1	BIG2_RAT	Arfgef2	Brefeldin A-inhibited guanine nucleotide-exchange protein 2	161.912	136.7	146.042	143.918	148.928	108.096	140.812	163.011	142.705	136.532	155.726	156.238	126.332	138.375	142.184	152.896
P15384	P15384	KCNA3_RAT	Kcna3	Potassium voltage-gated channel subfamily A member 3	181.889	148.323	253.874	45.4437	250.315		211.933	93.4307	197.108	91.3181	235.726	84.2304	278.027	95.0254	240.629	283.057
Q6IFW6	Q6IFW6	K1C10_RAT	Krt10	Keratin, type I cytoskeletal 10	1044.55	953.705	1049.87	589.32	1256.86	602.257	1498.56	490.5	1335.31	1073.05	916.353	395.791	1120.41	679.485	1470.96	865.725
A0A140UHX4	A0A140UHX4	A0A140UHX4_RAT	Prkag2	Protein kinase AMP-activated non-catalytic subunit gamma 2	125.906	136.039	120.419	175.236	126.686	168.369	112.091	156.6	118.655	151.814	140.559	151.982	119.292	155.427	115.144	180.65
G3V8Y0	G3V8Y0	G3V8Y0_RAT	Gng13	G protein gamma domain-containing protein	146.802	74.452	139.212	54.2668	118.011	167.357	132.06	81.0415		96.6319	147.545	75.9889	129.172	126.743	140.449	118.154
P13852	P13852	PRIO_RAT	Prnp	Major prion protein	661.991	180.292	660.16	183.596	712.842	230.734	626.508	192.71	657.317	181.169	596.957	180.585	594.593	166.234	711.055	290.651
P35171	P35171	CX7A2_RAT	Cox7a2	Cytochrome c oxidase subunit 7A2, mitochondrial	708.099	78.8484	735.384	202.565	928.971	407.397	979.221	311.41	616.782	236.473	657.086	289.091	926.35	354.497	858.552	410.029
Q3T1I9	Q3T1I9	RPAP1_RAT	Rpap1	RNA polymerase II-associated protein 1	41.1817	16.6241	55.5427	50.0024	88.9549		17.3021	31.875	49.1052	32.0377	59.5447	26.9048	62.3602		64.3582	27.8012
Q6P7A2	Q6P7A2	UBE4A_RAT	Ube4a	Ubiquitin conjugation factor E4 A	132.529	90.9288	145.537	116.273	146.924	160.773	126.38	113.985	125.529	115.773	133.965	105.048	112.015	125.747	140.185	116.048
F1LMV9	F1LMV9	F1LMV9_RAT	Coro2b	Coronin	484.7	365.092	477.343	325.972	526.45	682.181	565.288	342.781	500.203	345.117	438.867	348.426	542.499	331.533	458.193	406.593
Q5U2Z3	Q5U2Z3	NP1L4_RAT	Nap1l4	Nucleosome assembly protein 1-like 4	564.391	593.559	582.934	596.97	542.021	671.781	607.553	612.509	559.443	639.783	543.464	586.799	592.827	600.978	512.365	607.517
P22734	P22734	COMT_RAT	Comt	Catechol O-methyltransferase	325.959	299.908	470.817	331.503	299.116	250.387	282.336	194.756	557.018	214.135	425.396	264.275	268.482	318.339	309.008	230.817
F7F533	F7F533	F7F533_RAT	Zdhhc9	Palmitoyltransferase	30.8957	38.817	32.395	50.3422	27.64		28.7759	43.2015		45.4879	24.0037	47.1542		49.5794	30.8327	43.7746
B1H267	B1H267	SNX5_RAT	Snx5	Sorting nexin-5	243.081	278.925	288.214	253.94	226.521	237.286	217.287	222.395	307.707	236.231	244.705	282.933	248.41	245.504	199.547	247.655
P15129	P15129	CP4B1_RAT	Cyp4b1	Cytochrome P450 4B1	27.148	37.2959	52.2196	22.765			12.7122	18.1642	31.3325	35.5828	48.6782	20.5443	12.7754	11.8474		10.48
Q6AYA1	Q6AYA1	GAR1_RAT	Gar1	H/ACA ribonucleoprotein complex subunit 1	123.494	129.103	150.562	109.244	107.575		107.059	105.474	171.387	118.711	114.619	113.856	114.192	114.199	127.982	97.0862
G3V9M1	G3V9M1	G3V9M1_RAT	Ddx23	RNA helicase	119.762	78.5815	123.595	94.4439	90.6482		84.6985	85.6948	105.252	83.8812	148.195	85.9725	88.738	82.7775	138.291	89.1527
Q5M868	Q5M868	GBA2_RAT	Gba2	Non-lysosomal glucosylceramidase	62.4657	77.2415	68.7205	91.3008	104.742	92.1416	72.5015	71.697	67.2473	69.9683	95.147	70.7675	91.6929	72.7204	82.3262	66.9646
Q5M823	Q5M823	NUDC2_RAT	Nudcd2	NudC domain-containing protein 2	148.194	173.643		204.223	163.46		141.934	149.706	127.488	180.07	184.189	200.841	171.789	132.539	141.106	130.985
Q4V8C8	Q4V8C8	CDC73_RAT	Cdc73	Parafibromin		36.1929	48.9078	38.5697	51.4715	30.1783	30.234	30.3556	45.2226	26.565	58.919	30.627	30.4979	47.27	36.7733	33.8647
Q71RJ2	Q71RJ2	CCG2_RAT	Cacng2	Voltage-dependent calcium channel gamma-2 subunit	74.9868	91.0168	78.8178	107.235	96.0822		73.8028	127.003	74.5156	84.1769	111.38	86.0456	73.4556	79.4793	115.469	100.866
D4AAU6	D4AAU6	D4AAU6_RAT	Ccdc25	Coiled-coil domain-containing protein 25	127.404	74.8249	110.544	68.8736	105.459		112.63	72.6714	125.276	71.7158	110.023	81.7608	97.6888	69.5583	133.747	76.1513
D3ZN38	D3ZN38	D3ZN38_RAT	Stard5	StAR-related lipid transfer domain containing 5	27.4157		42.6125	21.281	33.1881		18.1212	13.7614	34.2431	17.9559	41.884	24.516	18.4981		38.8303	20.3805
P10499	P63142;P10499;P15384	KCNA1_RAT	Kcna1	Potassium voltage-gated channel subfamily A member 1	561.731	541.537	495.667	695.371	611.634	612.459	602.413	798.923	468.29	584.527	579.027	686.165	629.161	475.783	639.299	809.929
D4A3E1	D4A3E1	D4A3E1_RAT	Hnrnpll	Heterogeneous nuclear ribonucleoprotein L-like	216.019	107.883	185.059	118.989	191.579	149.474	169.498	121.593	180.654	136.362	177.321	122.155	144.994	84.7996	163.247	147.336
F7EVS3	F7EVS3	F7EVS3_RAT	Tbc1d10a	TBC1 domain family, member 10a	42.5383	96.3638	94.3879	86.7882	77.9097		83.0899	69.5205	83.6559	67.9825	105.729	68.6384	91.9654	73.8481	135.294	78.4609
D3ZBG6	D3ZBG6	D3ZBG6_RAT	Ptrhd1	aminoacyl-tRNA hydrolase	160.46	158.441	190.749	154.38	215.376	245.121	182.274	174.903	177.211	161.487	151.841	169.664	219.258	135.217	222.639	230.472
Q62845	Q62845	CNTN4_RAT	Cntn4	Contactin-4	91.1979	97.9714	76.8986	107.586	86.7077	131.212	105.796	109.687	94.1379	96.5225	93.6563	86.7281	110.203	98.3993	101.683	123.472
Q5PQJ6	Q5PQJ6	P5CR3_RAT	Pycr3	Pyrroline-5-carboxylate reductase 3	212.203	138.906	209.696	159.559	230.718	152.497	244.368	117.537	233.363	98.6102	231.913	170.664	241.389	116.904	207.226	199.869
Q9JIR3	Q9JIR3	RIMS3_RAT	Rims3	Regulating synaptic membrane exocytosis protein 3	101.472	104.169	123.94	84.6402	156.985	105.002	135.45	81.7092	96.2094	79.1765	145.769	99.3864	113.079	101.45	148.59	109.468
Q5XIT9	Q5XIT9	MCCB_RAT	Mccc2	Methylcrotonoyl-CoA carboxylase beta chain, mitochondrial	207.751	197.493	187.179	159.323	195.511	182.275	187.222	185.971	164.398	181.532	210.592	200.891	187.098	201.092	195.232	199.867
P70501	P70501;B2GV05	RBM10_RAT	Rbm10	RNA-binding protein 10	68.2694	43.0697	58.2112	52.162	55.1957		51.9784	50.6027	73.0634	44.7774	50.5286	50.1625	47.582	52.3072	50.4897	49.4353
Q9JLZ1	Q9JLZ1	GLRX3_RAT	Glrx3	Glutaredoxin-3	728.904	783.452	839.913	787.181	802.509	621.905	919.565	791.202	820.989	768.737	811.832	749.007	841.403	655.008	724.465	755.105
D3ZAN9	D3ZAN9	D3ZAN9_RAT	Prelid3a	PRELI domain containing 3A		29.2049	28.7382		25.9486		38.2898	33.2478	34.4354	34.3585		15.6533	34.4783	24.5634	39.116	33.6979
P15978	A0A8J8YPS9;A0A0G2K881;Q4G002;E9PTZ7;P16391;A0A8J8XQ64;P15978;A0A8J8XB15	HA11_RAT	RT1-Aw2	Class I histocompatibility antigen, Non-RT1.A alpha-1 chain	148.989	86.7263	381.041	624.407	80.6556		69.5533	64.8015	672.733	264.313	159.969	210.6	49.9049	73.4046	46.0582	59.0513
F7EY92	F7EY92	F7EY92_RAT	Mbd3	Methyl-CpG binding domain protein 3			49.7014	19.3667	36.1807			17.6399	57.4446	22.5226		17.5782	54.2011	21.4843		22.5495
A0A8I6AED1	A0A8I6AED1	A0A8I6AED1_RAT	Reps2	RALBP1 associated Eps domain containing protein 2	128.459	90.4519	84.3969	97.2348	96.2762	46.1526	91.9526	84.4227	83.7514	99.8797	104.152	108.361	88.5697	72.524	98.5961	78.443
D3Z9R8	D3Z9R8;A0A8I6AEQ6	ATP68_RAT	Atp5mpl	ATP synthase subunit ATP5MPL, mitochondrial	1616.79	1326.02	1584.09	1627.4	2049.6	1261.07	2067.59	1515.17	1588.8	1754.43	1485.13	1369.04	1670.57	1598.82	1629.06	1812.23
Q66HF8	Q66HF8	AL1B1_RAT	Aldh1b1	Aldehyde dehydrogenase X, mitochondrial	802.805	385.594	763.759	586.296	797.536	1016.51	971.751	756.337	790.448	524.914	615.749	651.174	901.749	510.479	704.028	797.642
D3ZXL1	D3ZXL1	D3ZXL1_RAT	Arih1	RBR-type E3 ubiquitin transferase	79.2099	88.5781	105.558	118.65	116.16	142.503	101.802	115.132	104.416	92.6019	76.7817	113.49	133.421	93.9431	118.617	121.998
A0A8I6AE78	A0A8I6AE78	A0A8I6AE78_RAT	Hgsnat	Heparan-alpha-glucosaminide N-acetyltransferase		16.5906	54.963	27.9263	37.9339	12.6097	20.1509	19.6552	35.9411	19.2731	47.5968	24.99	27.4874		48.0639	14.2815
P62198	P62198	PRS8_RAT	Psmc5	26S proteasome regulatory subunit 8	700.205	536.023	641.145	622.115	649.573	558.521	685.678	580.087	737.907	594.83	580.547	565.364	670.194	455.385	598.133	632.786
P05508	P05508	NU4M_RAT	Mtnd4	NADH-ubiquinone oxidoreductase chain 4	623.328	280.931	593.239	1074.51	636.54	428.262	658.754	652.861	622.271	741.889	578.548	695.936	582.058	160.048	627.881	657.706
Q6TXG9	Q6TXG9	SFR1_RAT	Sfr1	Swi5-dependent recombination DNA repair protein 1 homolog	86.5159	64.2472	88.6494	76.7991	63.0914	98.2029	55.6611	81.2845	69.7484	81.4746	71.562	90.492	69.3477	92.1025	72.0769	66.6289
A0A8I5ZKY1	A0A8I5ZKY1	A0A8I5ZKY1_RAT	Rnf170	E3 ubiquitin-protein ligase RNF170	59.8393	83.0259	97.9286	133.104	97.8189	48.6678	104.649	121.363	80.4282	112.866	77.217	96.4312	67.6775	120.77	62.425	80.6124
D3ZAA9	D3ZAA9	MPP2_RAT	Mpp2	MAGUK p55 subfamily member 2	723.329	641.487	671.737	677.11	684.156	790.435	796.078	698.497	658.769	761.063	651.809	654.592	719.148	638.115	611.4	735.942
A1L1J8	A1L1J8	A1L1J8_RAT	Rab5b	RAB5B, member RAS oncogene family	528.652	332.121	492.917	409.764	543.493	304.67	501.243	386.552	483.728	392.653	530.04	379.85	488.585	202.958	547.888	455.037
Q78EG7	A0A8I6B5G4;Q78EG7	TP4A1_RAT	Ptp4a1	Protein tyrosine phosphatase type IVA 1	177.443	195.091	214.974	182.046	212.873	212.694	187.676	179.622	175.016	194.173	205.782	190.352	168.801	168.477	263.337	197.984
Q5I0K5	Q5I0K5	ABHDA_RAT	Abhd10	Palmitoyl-protein thioesterase ABHD10, mitochondrial	125.035	64.1957	108.087	119.234	139.783	149.648	124.602	111.701	105.917	105.963	103.559	95.4683	108.759	119.036	117.965	120.83
Q64057	Q64057	AL7A1_RAT	Aldh7a1	Alpha-aminoadipic semialdehyde dehydrogenase	702.197	570.723	692.059	466.199	702.445	446.237	687.176	450.261	692.164	537.841	741.076	493.17	640.601	477.73	621.358	581.303
D4A3L3	D4A3L3	D4A3L3_RAT	Megf9	Multiple EGF-like-domains 9		34.3007	55.5265	43.4633	60.4761	44.9373	45.4196	46.607		49.8519		37.0555	34.874	56.0942	46.8109	35.5404
A0A096MJZ0	A0A096MJZ0	DNAL1_RAT	Dnal1	Dynein axonemal light chain 1	252.899	169.083	303.927	203.535	292.08	244.447	315.28	206.359	231.254	254.932	213.875	241.826	263.147	189.707	282.869	227.597
P0C0R5	P0C0R5	PI3R4_RAT	Pik3r4	Phosphoinositide 3-kinase regulatory subunit 4	111.949	69.0258	110.513	95.6423	110.464	96.0439	93.1786	96.7635	95.3382	93.0429	96.2982	98.3806	93.2349	95.3154	91.8425	98.5588
Q5I0P2	Q5I0P2	GCSH_RAT	Gcsh	Glycine cleavage system H protein, mitochondrial		99.9667	91.804	195.106	70.1297		91.7069	151.061	62.0505	173.348	53.2383	205.281	84.9899	80.2189	38.7641	140.232
P14141	P14141	CAH3_RAT	Ca3	Carbonic anhydrase 3			45.9987	48.8396	44.105		22.8344	24.0656	38.9746		42.1976	64.3819	30.9202			21.1712
B1PLB1	B1PLB1	B1PLB1_RAT	Cd34	CD34 molecule		135.438	212.665	147.577	140.508	92.5873	154.005	103.932	162.612	142.044	206.8	138.182	108.854	141.573	212.581	126.261
Q91Y81	Q91Y81	SEPT2_RAT	Septin2	Septin-2	1181.01	1173.09	1279.53	1357.3	1098	1082.19	1102.27	1127.25	1340.92	1149.47	1430.16	1029.18	1288.52	1069.75	1168.63	1386.94
Q5PQQ2	Q5PQQ2	WBP11_RAT	Wbp11	WW domain-binding protein 11	103.873	89.6126	112.26	71.8496	103.726	41.5614	96.9708	72.5765	99.3888	82.0314	121.877	79.6823	72.1641	84.5699	96.6304	69.2921
A0A8I5ZU99	A0A8I5ZU99	A0A8I5ZU99_RAT	Ppm1l	Protein phosphatase, Mg2+/Mn2+ dependent, 1L		71.038	77.2918	36.8265			76.0074	55.44	77.9425	62.3233		49.5977	58.2808		92.0161	32.592
Q5FWS6	Q5FWS6	KAZRN_RAT	Kazn	Kazrin	81.3561	37.1342	79.8386	64.8547	81.4589		86.2903	50.8687	70.3891	43.2544	103.429	38.6977	65.2822	42.6033	81.113	42.6704
F7F0H6	F7F0H6	F7F0H6_RAT	Ifgga2l1	Similar to interferon-inducible GTPase	93.8399		165.321	215.365			48.8398	42.1272	298.585	91.3841	120.247	148.315	58.4517	25.9485		32.0183
P18418	P18418	CALR_RAT	Calr	Calreticulin	7586.05	5261.23	7358.36	6963.93	6164.85	4502.2	6996.85	5976.29	8377.23	6422.26	6262	6409.31	6706.37	4435.94	6144.26	5986.06
Q6AYD5	A0A096MJE3;Q6AYD5	Q6AYD5_RAT	Gspt1	G1 to S phase transition 1	280.119	211.527	262.999	199.181	258.273	224.397	245.231	190.85	252.184	227.039	267.458	216.586	254.308	227.116	279.113	228.274
P35565	P35565	CALX_RAT	Canx	Calnexin	1292.67	1126.46	1442.58	1532.19	1263.02	1110.96	1358.43	1331.42	1476.64	1295.27	1235.89	1343.5	1265.92	1131.88	1070.67	1346.04
Q63396	Q63396;A0A8I6AUU4	TCP4_RAT	Sub1	Activated RNA polymerase II transcriptional coactivator p15	788.634	1200.52	746.413	1061.96	945.419	697.436	1010.28	845.354	1103.23	883.396	849.288	910.525	890.811	1194.76	753.646	1001.28
D3ZMY7	D3ZMY7	5NTC_RAT	Nt5c2	Cytosolic purine 5'-nucleotidase	231.31	235.412	266.673	221.7	241.605	156.878	220.678	205.155	234.593	237.98	229.658	248.496	222.877	222.849	245.218	215.947
P63057	P63057	NOE3_RAT	Olfm3	Noelin-3	128.082	80.299	116.5	81.2797	124.765	97.5992	113.653	82.9805	131.886	65.2408	137.251	80.869	94.1691	64.9226	156.966	83.9891
D3ZZ04	D3ZZ04	D3ZZ04_RAT	Mettl9	Methyltransferase like 9	60.6422	41.0035		48.1234			49.4945	43.51		52.5384		48.944	58.632	44.8399		61.0215
P04646	D4A771;F1M0T2;A0A8L2QNQ0;P04646;A0A096P6M4;A0A8I6A5U8;D3ZZN4	RL35A_RAT	Rpl35a	Large ribosomal subunit protein eL33	247.779	386.843	333.55	781.034	302.619	384.291	234.797	521.555	247.087	591.766	227.53	616.551	236.454	637.989	207.422	557.987
A0A8I6B124	A0A8I6B124	A0A8I6B124_RAT	Zswim8	Zinc finger, SWIM-type containing 8	32.911	16.7496	23.7916	18.933			27.4422	20.5524	24.0916	26.2008	16.7012	23.6596	46.3612		24.045	22.8162
A0A8I5Y9A0	A0A8I5Y9A0	A0A8I5Y9A0_RAT	Tex264	Testis expressed 264	41.6705	60.6114	33.8788	69.3419	43.9318	38.5185	65.5996	59.5667	45.338	57.4747	30.072	67.778	78.8922	23.0752	33.4454	61.7744
F1M7Q7	F1M7Q7	F1M7Q7_RAT	Otud4	ubiquitinyl hydrolase 1		20.4472	22.6022	23.9538			10.0308	26.0037	15.9818	24.1289		28.0847	19.6193	16.3488		23.2908
O55012	O55012	PICAL_RAT	Picalm	Phosphatidylinositol-binding clathrin assembly protein	281.502	204.957	272.334	200.23	268.662	188.283	277.977	199.263	286.884	191.669	284.154	181.23	249.105	207.58	298.431	208.308
A0A0G2JVU1	A0A0G2JVU1	A0A0G2JVU1_RAT	Itgb8	Integrin beta	178.668	83.0473	153.023	166.811	171.008	180.84	165.285	180.402	129.065	150.174	138.924	154.063	172.832	174.558	175.668	205.907
A0JPQ9	A0JPQ9	CHID1_RAT	Chid1	Chitinase domain-containing protein 1	304.307	293.326	344.317	388.462	358.608	232.175	305.937	279.294	291.531	281.706	310.286	429.802	282.631	133.181	319.428	295.819
Q5BJS4	Q5BJS4	FUND1_RAT	Fundc1	FUN14 domain-containing protein 1			54.6164	28.4287			40.2909	27.1838			60.3259	27.5172	64.7343	13.5113		29.2855
A0A0G2JZ84	A0A0G2JZ84	A0A0G2JZ84_RAT	Epg5	Ectopic P-granules autophagy protein 5 homolog	102.657	58.1369	92.1272	67.4953	111.525		73.6851	64.7389	84.6914	79.0207	93.3399	68.2753	71.1609	64.677	79.861	62.2548
D3ZCF8	A0A0G2K3S4;D3ZCF8	D3ZCF8_RAT	Abca8a	ATP-binding cassette, subfamily A (ABC1), member 8a	154.766	160.355	182.262	161.521	143.147	118.567	164.419	119.345	140.78	146.8	172.565	193.058	130.123	153.927	160.124	141.213
A0A8I5ZW20	Q68FV8;A0A8I5ZW20	A0A8I5ZW20_RAT	Ubtd2	Ubiquitin domain containing 2	68.1229	47.046	67.6267	26.3353	56.3885		56.0102	57.3174	60.9847	43.7848	51.5539	57.2967	71.7303	43.9942	53.2015	58.4936
P11661	P11661	NU5M_RAT	Mtnd5	NADH-ubiquinone oxidoreductase chain 5	810.322	915.899	704.519	418.706	818.596	772.553	779.677	883.851	678.395	650.715	793.814	679.373	767.455	599.399	793.09	890.116
P35284	P35284	RAB12_RAT	Rab12	Ras-related protein Rab-12	291.482	204.574	249.15	191.158	279.072	248.25	243.95	193.563	267.949	204.002	256.923	195.115	242.553	190.193	293.638	206.753
D3ZY20	D3ZY20	D3ZY20_RAT	Pcmtd2	Protein-L-isoaspartate (D-aspartate) O-methyltransferase domain containing 2		34.4426	52.2648	25.4754			44.5739	26.3468		31.7133	61.7091	23.3117	35.8563		86.8644	27.2563
P31421	P31421	GRM2_RAT	Grm2	Metabotropic glutamate receptor 2	256.883	299.606	214.29	165.484	211.514	357.009	240.129	186.536	397.76	149.421		178.683	489.588	177.734		216.289
Q62897	Q62897	KCND3_RAT	Kcnd3	Potassium voltage-gated channel subfamily D member 3		57.5092	58.054	41.1153	47.741		84.5768	42.8262	49.1677	40.707	65.1823	50.5915	47.6816	50.9946	74.0998	40.7222
P84076	P84076;P62749	HPCA_RAT	Hpca	Neuron-specific calcium-binding protein hippocalcin	5053.66	3824.27	4877	5016.18	5137.97	4703.84	5779.18	6077.65	4815.42	4655.21	4457.67	4713.18	6106.34	3161.34	4667.04	5604.25
Q63965	Q63965	SFXN1_RAT	Sfxn1	Sideroflexin-1	1456.33	1622.63	1292.76	1573.24	1568.55	1141.2	1644.34	1631.58	1380.3	1637.28	1320.94	1561.49	1639.55	1690.77	1447.16	1741.92
M0R6J0	M0R6J0	M0R6J0_RAT	Mrpl39	Mitochondrial ribosomal protein L39	100.714	71.18	102.556	66.2463	94.5057	125.562	105.617	65.3222	91.3252	66.7255	104.364	72.7279	80.9892	51.6752	94.0797	65.4106
A0A8I6AF38	A0A8I6AF38	A0A8I6AF38_RAT	ENSRNOG00000068816	Large ribosomal subunit protein mL50	325.798	99.8204	252.654	96.1285	266.696	146.487	195.181	146.859	228.455	163.165	302.365	110.92	155.399	202.302		171.625
P61203	P61203	CSN2_RAT	Cops2	COP9 signalosome complex subunit 2	427.91	351.29	409.398	325.274	414.314	404.497	389.358	379.071	385.889	377.619	403.225	358.311	405.59	292.095	411.785	379.191
D4A6X7	D4A6X7	D4A6X7_RAT	Ppcs	Phosphopantothenoylcysteine synthetase	104.921	84.546	106.876	66.0674	144.958	65.1468	104.145	72.7142	84.3522	82.7646	131.821	70.6544	74.6662	56.5089	148.744	89.0024
B1WC06	B1WC06	B1WC06_RAT	Mon1a	Vacuolar fusion protein MON1 homolog	44.0901		37.3665	28.2875			42.2038	30.5771	30.222	30.2853	59.3743	30.5565	26.5179	31.2198	60.2145	28.0818
O35314	O35314	SCG1_RAT	Chgb	Secretogranin-1	145.075	156.79	76.63	137.909	85.8474	75.348	82.0917	121.112	160.131	162.953	55.0677	124.847	55.4916	125.422	75.5016	97.5854
O88370	O88370	PI42C_RAT	Pip4k2c	Phosphatidylinositol 5-phosphate 4-kinase type-2 gamma	304.232	272.631	258.239	259.357	245.464		281.722	269.551	226.223	298.448	300.178	260.636	277.102	323.42	313.585	298.583
Q63692	Q63692	CDC37_RAT	Cdc37	Hsp90 co-chaperone Cdc37	513.215	831.476	622.188	881.783	635.819	751.079	702.365	862.325	565.013	890.85	600.889	844.503	796.505	802.58	612.564	836.544
Q63448	Q63448	ACOX3_RAT	Acox3	Peroxisomal acyl-coenzyme A oxidase 3	62.7364	28.0878	73.3495	14.8019	43.7539		39.986	30.0082	48.4991	33.2023	63.062	27.1788	35.8607		39.5051	32.1824
A0A8I6AAD8	A0A8I6AAD8	A0A8I6AAD8_RAT	Snx4	Sorting nexin 4	129.413	114.192	136.726	150.791	142.89	93.7987	132.52	146.049	124.207	149.308	118.456	143.825	143.087	139.663	112.55	146.883
Q63603	Q63603	DOCK9_RAT	Dock9	Dedicator of cytokinesis protein 9 (Fragment)	161.865	125.183	190.257	120.991	158.632	145.888	144.775	138.278	159.473	116.483	182.886	129.74	126.861	128.564	154.074	113.32
M0RD40	M0RD40	M0RD40_RAT	Sik3	non-specific serine/threonine protein kinase	277.925	226.946	226.418	304.189	240.887	199.922	239.395	320.38	216.752	272.626	213.083	319.011	246.851	282.445	216.521	312.362
C9WPN6	C9WPN6	IF2H_RAT	Eif2s3y	Eukaryotic translation initiation factor 2 subunit 3, Y-linked		27.8326		24.8371	37.6517		20.3402	19.4402		33.7803	27.4924	19.598		31.1184		21.815
D3ZNV6	D3ZNV6	D3ZNV6_RAT	Elmod2	ELMO domain containing 2			98.0753	85.4267	84.6405	41.6773	91.0612	70.2891		98.56	81.8293	92.1485	74.5473	85.1727		70.9755
A0A8I6GJG9	A0A8I6GJG9	A0A8I6GJG9_RAT	Elmod1	ELMO domain containing 1	296.925	164.441	260.987	279.358	267.696	301.34	268.97	328.523	209.777	263.578	252.203	261.934	290.754	209.631	339.743	294.157
Q920F3	Q920F3	KHDR2_RAT	Khdrbs2	KH domain-containing, RNA-binding, signal transduction-associated protein 2	57.7577	76.3198	60.3215	57.745	72.5781	142.923	79.0338	60.248	60.855	63.2277	72.0198	53.4263	77.3097	73.199	67.6292	70.5155
A0JPP1	A0JPP1	NC2A_RAT	Drap1	Dr1-associated corepressor	126.85	186.209	144.082	219.657	115.796	157.471	116.472	147.142	158.585	211.944	157.558	136.992	135.033	100.909	137.975	142.391
Q5BK32	Q5BK32	FAF2_RAT	Faf2	FAS-associated factor 2	220.411	198.67	260.656	241.894	256.919	224.715	231.292	231.465	222.764	210.055	242.318	239.65	213.918	170.608	242.777	211.299
D3ZQ80	D3ZQ80	D3ZQ80_RAT	Smg8	Nonsense-mediated mRNA decay factor SMG8	9.52958	19.7333	9.42789	15.8764	6.83162		13.3345	16.9253	14.3842	14.2227	12.4455	14.6649	17.5274	3.64371		17.9052
D4AD37	D4AD37	IMPA3_RAT	Bpnt2	Golgi-resident adenosine 3',5'-bisphosphate 3'-phosphatase	76.5167	65.5669	63.6943	79.1935	56.7075	122.406	61.8912	59.9917	60.1723	57.2109	90.9749	80.6354	54.2159	60.2696	76.7476	49.5956
A0A0G2K351	A0A0G2K351;Q62885	A0A0G2K351_RAT	Unc119b	Malectin			75.023	63.0459	64.6965		58.5588	52.6823	78.2852	47.8066	76.7436	68.2176	41.6185	41.5795	69.0812	44.6432
Q641X8	Q641X8;A0A0G2K273	EIF3E_RAT	Eif3e	Eukaryotic translation initiation factor 3 subunit E	217.084	180.586	226.977	205.79	173.226	156.361	165.777	187.687	225.656	201.842	199.07	198.521	170.084	180.82	184.315	183.292
Q08013	Q08013	SSRG_RAT	Ssr3	Translocon-associated protein subunit gamma			60.8182	72.1429	48.2931	56.9089	42.7984	60.7652	56.6042	84.1936	40.658	92.9364	49.5951			62.3634
Q4V7C7	Q4V7C7	ARP3_RAT	Actr3	Actin-related protein 3	2076.55	1046.8	2254.69	1277.57	2092.63	1200.8	2101.31	1460.29	2443.85	1188.91	1890.45	1317.74	2061.26	961.314	1775.99	1626.84
A0A0G2JY22	A0A0G2JY22	A0A0G2JY22_RAT	Dip2b	Disco-interacting protein 2 homolog B	190.278	160.715	182.375	177.661	186.696	164.358	174.508	183.409	168.389	175.042	200.724	171.228	155.987	193.32	190.593	170.423
Q4KM93	Q4KM93	TM177_RAT	Tmem177	Transmembrane protein 177		59.7766	52.8171	56.7474	65.4649	51.9453	43.3592	56.0446	55.7968	52.8623	62.0987	53.6736	70.7906	56.5771	75.329	60.0202
A0A8I5ZWI8	A0A8I5ZWI8	A0A8I5ZWI8_RAT	Dnajc19	DnaJ heat shock protein family (Hsp40) member C19	167.732	150.506	190.264	216.705	168.87	180.188	207.702	231.421	177.721	174.241	165.384	200.581	176.238	147.818	190.511	208.738
P10362	P10362	SCG2_RAT	Scg2	Secretogranin-2	344.319	331.666	317.088	363.132	359.557	232.514	313.755	310.365	330.105	351.764	284.385	401.79	298.975	273.052	256.656	261.933
D4A1Q9	D4A1Q9	D4A1Q9_RAT	Ttll12	Tubulin tyrosine ligase like 12	182.033	127.162	197.051	117.701	164.935	119.914	171.275	111.645	172.051	157.149	168.579	135.791	176.726	112.948	154.313	131.96
D3Z8W5	D3Z8W5	D3Z8W5_RAT	Ube2l3	Ube2l3 protein	394.579	414.462	459.889	85.6003	414.556	420.987	494.576	203.781	571.249	133.581	422.986	165.658	519.434	119.992	369.175	331.583
D3ZUV2	D3ZUV2	D3ZUV2_RAT	Mib1	RING-type E3 ubiquitin transferase	40.4289	18.898	31.0537	25.0961	48.6268	9.06643	25.2968	28.4458	28.6402	27.3327	33.3694	28.3025	29.2848	26.43	57.4537	24.4817
D4A978	D4A978	D4A978_RAT	Plcd3	Phosphoinositide phospholipase C	52.0195	33.5687	40.4366	35.4785	23.8058		22.4519	33.9788	39.7797	42.7817	49.9486	31.5525	12.1267	22.7997	11.1571	30.0477
A0A8I6AUE0	A0A8I6AUE0	A0A8I6AUE0_RAT	Pitpnm2	Phosphatidylinositol transfer protein, membrane-associated 2	205.452	196.26	194.667	162.255	182.419	161.815	177.037	180.246	166.566	202.769	202.158	181.273	183.694	195.395	236.653	189.913
P52591	P52591	PO121_RAT	Pom121	Nuclear envelope pore membrane protein POM 121	10.2574	12.829	17.0265	14.6883	20.5738		6.80527		18.2477	10.0376	16.5273	11.1137	5.45631	6.40897		7.20881
F7F2Q6	F7F2Q6	F7F2Q6_RAT	Ythdf1	YTH domain-containing family protein	58.4835	42.7751	54.785	27.1081	51.6577	39.8017	41.0721	32.9273	46.2489	32.2981	54.095	46.6719	34.8401		45.0504	34.2582
Q63068	Q63068	PHAX_RAT	Phax	Phosphorylated adapter RNA export protein	29.0011	41.5744	34.7545	29.4486	32.1386	19.9996	31.0713	37.6229	25.0544	36.5789	41.9906	28.9609	29.2992	37.2856	25.7531	28.9046
Q498C8	Q498C8	RER1_RAT	Rer1	Protein RER1	110.128	79.6764	126.849	74.8005	120.725		106.538	70.5284	110.596	85.263	122.77	80.1959	81.2324	61.934	88.4131	82.9188
B0BN19	B0BN19	B0BN19_RAT	Rab22a	RAB22A, member RAS oncogene family	104.61	43.7639	86.1978	43.1982	96.9474		88.3471	54.6054	91.6229	45.4256	88.1862	43.2027	87.8301	25.7231	107.79	71.3143
Q5XIS8	Q5XIS8	MID51_RAT	Mief1	Mitochondrial dynamics protein MID51	93.7158	55.5785	77.3122	74.9241	74.3047		70.2443	51.9284	75.9253	63.6016	96.0373	60.822	63.7557	49.9851	109.466	72.0814
A0A8I5ZN92	A0A8I5ZN92	A0A8I5ZN92_RAT	Actn2	Actinin alpha 2	971.279	925.652	1001.88	1281.28	1057.87	1226.7	1265.87	1504.2	978.621	1170.34	854.358	1127.13	1250.06	970.684	1015.93	1409.95
Q5U318	Q5U318	PEA15_RAT	Pea15	Astrocytic phosphoprotein PEA-15	1172.48	269.637	1315.62	167.796	1091.74	96.6952	1217.2	135.465	1497.55	120.579	1399.57	130.975	1228.91	135.628	1135.9	684.383
A0A8I6G4I5	A0A8I6G4I5	A0A8I6G4I5_RAT	Grsf1	G-rich RNA sequence binding factor 1	138.029	66.7829	135.116	80.5515	100.004		79.6438	86.0537	108.833	77.1789	117.609	107.445	113.31	75.3623	162.432	93.6957
D3ZAL7	D3ZAL7	D3ZAL7_RAT	Gab1	GRB2-associated binding protein 1	73.3268	62.8946	80.3315	51.3103	69.2881	40.0635	73.7591	48.7851	70.9913	56.8826	83.3997	60.6205	65.6024	57.8567	68.1285	59.3443
A0A140UHX9	A0A140UHX9	A0A140UHX9_RAT	Ccz1	CCZ1 homolog B, vacuolar protein trafficking and biogenesis associated		110.891	168.781	106.281	113.258	109.442	109.042	98.3317	133.611	103.446	168.514	97.0109	100.819	84.7623	171.399	116.846
F1LSP9	F1LSP9	F1LSP9_RAT	Fggy	FGGY carbohydrate kinase domain containing	58.5821	18.1933	50.0049		37.6666		27.6266	22.0316	47.1405	30.1628	61.0586	36.802	30.9946		42.4959	43.6979
F1M1E4	F1M1E4	F1M1E4_RAT	Pnkd	PNKD metallo-beta-lactamase domain containing	129.681	73.9533	87.181	82.8474	101.9	169.337	78.8268	93.5029	72.2553	79.2905	113.136	101.659	82.7174	67.4229	93.8462	99.895
D3ZHK8	D3ZHK8	D3ZHK8_RAT	Cpeb2	Cytoplasmic polyadenylation element binding protein 2	37.3793	33.6293	45.9316	10.9457	39.8379		43.2584	35.1116	39.2664	26.3155	43.388	23.1058	45.3233	40.8291	57.6022	45.0862
A0A8I6APM8	A0A8I6APM8	A0A8I6APM8_RAT	Nrip2	Nuclear receptor interacting protein 2	29.0351		13.6126		18.5379		20.8886	21.3301	17.4783		26.8725	17.0248	28.1492		21.2176	24.2714
P32215	P32215	PACR_RAT	Adcyap1r1	Pituitary adenylate cyclase-activating polypeptide type I receptor	154.05	129.684	149.711	135.294	190.002		135.29	142.628	115.215	123.499	168.225	169.055	159.496	147.44	170.395	89.6268
Q5U214	Q5U214	Q5U214_RAT	Snrpa	U1 small nuclear ribonucleoprotein A	307.523	288.702	356.075	274.182	235.663	221.244	314.589	220.736	377.016	276.861	295.472	262.464	278.149	337.005	327.26	270.547
A0A8I5ZZG2	A0A8I5ZZG2	A0A8I5ZZG2_RAT	Reep3	Receptor expression-enhancing protein	12.1307	34.0317	31.034	24.8873	10.9535		12.8585	21.1008	20.2143	25.4545	31.0691	27.8702	16.3472	23.7747	23.5316	18.2082
Q6EV70	Q6EV70	OFUT1_RAT	Pofut1	GDP-fucose protein O-fucosyltransferase 1	68.2429		66.2416		66.251		57.6356	22.5002	42.1786	103.753	58.5605	54.7863	40.9703		36.4208	41.5133
D3ZKH2	D3ZKH2	D3ZKH2_RAT	Mon2	Protein MON2 homolog	124.313	102.768	142.707	115.608	114.98	117.903	119.318	115.442	112.142	128.16	133.991	115.735	99.2111	143.748	122.538	113.014
D3ZAR1	D3ZAR1	ARH_RAT	Ldlrap1	Low density lipoprotein receptor adapter protein 1	55.59			9.96902			23.0069	23.9015	32.3865	36.0382		36.21	24.9537		37.5957	23.9733
D4A8V2	D4A8V2	D4A8V2_RAT	Ccdc177	Coiled-coil domain containing 177	75.0282	92.0773	104.189	84.3192	119.001	55.9637	109.844	104.574	85.0251	87.5973	100.842	85.554	100.806	98.0044	109.16	96.1416
Q9QYM0	Q9QYM0	MRP5_RAT	Abcc5	ATP-binding cassette sub-family C member 5	17.7785		18.511	13.309			5.62134	14.5071	9.63145	18.4274		20.2187	6.31491			9.60224
Q5U211	Q5U211	SNX3_RAT	Snx3	Sorting nexin-3	972.268	1363.04	1243.2	1309.33	1056.99	1016.57	1103.6	1249.48	1169.16	1329.8	1089.33	1251.78	1137.26	1381.75	990.438	1107.03
A6HTJ5	A6HTJ5	A6HTJ5_RAT	Sorbs3	Sorbin and SH3 domain containing 3	47.7175	47.8293	58.459	60.971	54.2585	21.8154	37.0327	39.9782	53.0821	37.0287	88.2263	42.3291	45.7785	39.593	47.9224	35.2268
Q9WVR7	Q9WVR7	PPM1F_RAT	Ppm1f	Protein phosphatase 1F	337.607	298.26	304.567	305.77	313.511	337.822	263.341	274.059	339.032	256.745	383.704	280.907	304.962	375.132	285.383	329.6
D3ZGL5	D3ZGL5	D3ZGL5_RAT	Prpf38a	Pre-mRNA-splicing factor 38A	37.3789	19.9381	44.9308	32.8528	37.1608		23.4409	28.6275	34.8091	39.8354	26.2929	31.3306	29.4506	31.2482		41.0132
P63047	P63047	ST4A1_RAT	Sult4a1	Sulfotransferase 4A1	277.043	153.27	186.19	220.413	240.45	210.978	201.905	222.78	186.604	194.402	222.953	219.689	203.669	185.93	219.242	223.452
Q62599	Q62599	MTA1_RAT	Mta1	Metastasis-associated protein MTA1	81.7679	92.607	99.8852	83.8179	87.6765		86.3903	78.6497	91.8525	88.0534	97.3157	78.092	62.4481	75.5745	91.1423	70.5332
P27791	P27791	KAPCA_RAT	Prkaca	cAMP-dependent protein kinase catalytic subunit alpha	294.094	468.945	291.607	526.495	266.124	377.406	278.089	191.704	243.394	621.338	226.691	437.104	241.441	289.426	258.794	392.395
Q08415	Q08415	KAT1_RAT	Kyat1	Kynurenine--oxoglutarate transaminase 1	108.103	55.3252	107.615	77.8043	122.531		83.281	60.6169	97.4537	103.826	90.7925	64.1269	104.788	45.3053	94.6746	79.8399
Q6P752	Q6P752	TOIP2_RAT	Tor1aip2	Torsin-1A-interacting protein 2	80.5215	17.4316	40.9196	41.6066		18.1497		39.8579	44.1676	43.6519		41.9726	51.366	25.1905		33.5765
D3ZR64	D3ZR64	D3ZR64_RAT	Zfp598	RING-type E3 ubiquitin transferase		9.02348		9.9013	9.01812			12.8166		5.93662		14.0392		15.3524		13.1676
Q5XIA8	Q5XIA8	GHITM_RAT	Ghitm	Growth hormone-inducible transmembrane protein	287.46	331.671	225.239	336.098	263.19	247.948	249.165	321.108	215.307	359.29	251.879	333.752	249.471	303.117	218.082	291.942
Q9Z2I7	Q9Z2I7	SVOP_RAT	Svop	Synaptic vesicle 2-related protein	45.0428	83.3583	38.5974	78.8177	50.076	27.918	60.4878	81.1267	52.9512	76.9699	38.6742	70.3856	57.9126	82.5332	33.9087	87.1744
A0A8I5ZMR3	A0A8I5ZMR3	A0A8I5ZMR3_RAT	Zfyve28	Zinc finger FYVE-type containing 28		38.1384	69.8816		72.5085	30.5615	71.8784	33.8248	60.2898	27.072	78.1575	41.1135	56.9597	43.4687		19.3438
A0A8I6A4L1	A0A8I6A4L1	A0A8I6A4L1_RAT	Mycbp2	RCR-type E3 ubiquitin transferase	156.647	152.403	223.403	147.348	144.334	102.608	165.576	166.568	179.112	151.098	227.253	135.214	135.95	152.333	158.452	144.555
Q62839	Q62839	GOGA2_RAT	Golga2	Golgin subfamily A member 2	42.6689	51.4493	62.0727	57.2871	41.6673		56.1122	39.4104	45.8837	63.901	44.5666	56.1691	51.7056	53.982	79.3327	53.5199
G3V928	G3V928	LRP1_RAT	Lrp1	Prolow-density lipoprotein receptor-related protein 1	365.455	258.813	375.82	301.886	351.837	309.097	323.146	283.419	351.117	312.824	336.254	286.973	310.995	259.879	308.861	287.932
F7F1S8	F7F1S8	F7F1S8_RAT	Asb1	Ankyrin repeat and SOCS box-containing 1	36.0304	10.3397	43.2345		30.2575		20.4041		12.9798		42.5244		18.6105	15.7622	46.3794	15.8929
Q641Z2	Q641Z2	PTN9_RAT	Ptpn9	Tyrosine-protein phosphatase non-receptor type 9	109.971	89.4015	119.415	90.481	111.515	97.795	112.949	102.608	109.244	79.8067	113.127	102.048	105.343	76.6626	91.3402	86.0339
E9PTB6	E9PTB6	E9PTB6_RAT	Polr3a	DNA-directed RNA polymerase subunit		38.2709	79.5266	40.2367			57.5817	42.475	58.1669	53.971		40.5505	39.6382	27.3881		51.5372
A0A8I6AKZ8	A0A8I6AKZ8	A0A8I6AKZ8_RAT	Tia1	TIA1 cytotoxic granule-associated RNA binding protein	86.5173	43.3877	60.2905	68.1795	50.3631	47.714	52.5171	44.0972		70.3929		55.2863	49.413	51.884	76.1	40.2093
F1LPQ2	F1LPQ2	ASCC3_RAT	Ascc3	Activating signal cointegrator 1 complex subunit 3	42.8767		32.5703	28.0219	29.9265	12.9644	34.0725	29.6174	29.912	33.6983	39.6267	32.5635	26.6528	24.7148	22.7549	29.6537
A0A8I5ZNN3	A0A8I5ZNN3	A0A8I5ZNN3_RAT	Ruvbl2	RuvB-like helicase	288.817	223.123	313.37	248.128	285.196	174.164	272.784	216.473	328.743	237.802	256.512	264.205	274.445	230.569	229.846	227.846
D3ZF45	D3ZF45	D3ZF45_RAT	Larp4b	La ribonucleoprotein 4B	89.5181	34.6196		47.0633	44.9615			46.7122	54.8202	51.9633	62.7738	51.6895	53.6194	40.5059	79.2909	36.6001
P54759	P09759;P54759;A0A8I5ZVE3;O08680;A0A0G2K6M9;M0RDA4;P54757;P29321;P54758;D3ZBN3;F1MAJ0	EPHA7_RAT	Epha7	Ephrin type-A receptor 7	209.31	99.8007	134.654	106.79	163.337	167.621	123.702	111.996	188.054	112.701		98.2032	129.788	114.693	81.2891	103.745
Q925G0	Q925G0	RBM3_RAT	Rbm3	RNA-binding protein 3		67.9161	154.035	134.813	115.713		72.1221	78.0166	144.992	94.1296	138.218	84.1758	69.6185	51.0517	117.997	96.2799
Q7TNZ6	Q7TNZ6	STRAA_RAT	Strada	STE20-related kinase adapter protein alpha		54.5647	35.0685	39.3036	38.673		37.7199	43.9614		54.7322	24.4593	45.6691	30.032	45.0554	25.0222	43.6936
P84817	P84817	FIS1_RAT	Fis1	Mitochondrial fission 1 protein	594.581	70.3781	460.065	1228.83	589.441	497.929	376.878	1004.86	684.148	498.747	598.86	693.798	318.659	1391.07	286.302	948.58
Q5M887	Q5M887	TPC13_RAT	Trappc13	Trafficking protein particle complex subunit 13		59.9999	140.951	81.2985	149.407	51.2414	134.068	62.1644	130.007	78.0967	101.212	79.522	98.8752	62.6453	132.329	77.3716
P35053	P35053	GPC1_RAT	Gpc1	Glypican-1	274.047	193.969	274.662	116.043	234.909	296.67	241.741	164.845	278.045	164.941	259.031	180.306	252.611	153.415	248.681	204.633
Q9JHW0	Q9JHW0	PSB7_RAT	Psmb7	Proteasome subunit beta type-7	937.876	601.566	905.283	717.797	880.603	1304.62	922.275	798.529	747.264	775.743	773.305	910.059	826.04	667.472	825.983	717.476
P04764	M0R5J4;P04764	ENOA_RAT	Eno1	Alpha-enolase	25574	17581.6	22149.2	24228.1	26783.4	23653.7	23937.9	24553.4	20388.2	22942	22002	23267.3	24807.2	13179.4	23652.7	21564.5
Q9ESK8	Q9ESK8	KCMB4_RAT	Kcnmb4	Calcium-activated potassium channel subunit beta-4			16.0158	18.0577		25.5348	16.5701		27.2707	9.26527			12.7265	28.6053		27.3199
Q8CGU6	Q8CGU6	NICA_RAT	Ncstn	Nicastrin	176.54	166.485	239.006	212.365	167.469	161.548	160.225	160.753	186.267	184.033	238.346	174.685	135.492	172.837	166.049	147.363
Q6AYP7	Q6AYP7	5NT3B_RAT	Nt5c3b	7-methylguanosine phosphate-specific 5'-nucleotidase	177.452	169.456	200.225	106.479	183.667	204.252	184.373	103.732	187.894	116.046	222.855	109.546	169.062	159.023	170.755	127.008
Q0VGK3	Q0VGK3	GLCTK_RAT	Glyctk	Glycerate kinase	53.1669	18.6295	30.101	28.6635	31.6822		30.1433	27.1761	29.7976	23.3626	33.7237	39.5989	24.1284	25.5173	24.1031	14.1622
P63081	P63081	VATL_RAT	Atp6v0c	V-type proton ATPase 16 kDa proteolipid subunit c	1719.07	1121.13	1525.56	438.362	1709	842.629	1680.65	877.78	2073.89	458.651	1554.96	466.818	1819.03	971.747	1525.27	1921.81
Q5BJS9	Q5BJS9	MORN4_RAT	Morn4	MORN repeat-containing protein 4		18.3278	34.7479	28.0906	53.2939		39.2787	36.6408	31.0012	22.5465	25.4251	31.6842	28.2146	15.9749	46.4663	26.9387
F7ELS2	A0A8I6AGL9;F7ELS2;A0A8I6GM53	F7ELS2_RAT	Cct6a	Chaperonin containing TCP1 subunit 6A	1581.91	1553.38	1584.67	1367.07	1550.82	1684.57	1667.37	1575.39	1592.91	1474.35	1412.59	1573.14	1564.05	1502.72	1458.07	1612.55
Q4FZX5	Q4FZX5	MSRB2_RAT	Msrb2	Methionine-R-sulfoxide reductase B2, mitochondrial	186.872	175.017	207.831	211.202	215.474	169.545	221.318	195.126	178.38	203.308	198.184	206.47	201.972	131.88	231.438	197.278
P0C5Y8	P0C5Y8	ALS2_RAT	Als2	Alsin	117.253	111.958	160.236	126.537	132.47	157.024	163.983	114.541	146.9	120.886	149.697	106.161	113.774	112.625	204.07	101.648
F1LV52	F1LV52	F1LV52_RAT	Gpatch11	G patch domain-containing protein 11	29.4597		34.1936	18.7786	16.7641		18.1833	43.3271	26.3966	29.3394	21.9647	34.7505	23.1095		31.2903	17.0332
P68511	P68511	1433F_RAT	Ywhah	14-3-3 protein eta	2497.31	3454.85	2463.57	2739.69	2615.29	2070.69	3194.65	2963.43	2801.6	3050.09	2410.09	2758.61	3508.84	3325.35	2426.1	2910.47
Q6PCU2	Q6PCU2	VATE1_RAT	Atp6v1e1	V-type proton ATPase subunit E 1	2797.38	2883.22	3065.04	2619.96	3551.63	3226.48	3576.42	3165.96	3094.49	2321.33	3186.38	2650.31	3645.55	2832.88	3280.56	3207.97
F7FIK1	F7FIK1	F7FIK1_RAT	Wwp1	HECT-type E3 ubiquitin transferase	53.3033	31.4581	62.7055	34.7643	61.7466	30.5548	68.8681	35.9723	45.0061	29.9445	67.3546	34.2019	43.137	29.8977	27.8303	31.008
Q5BJZ3	Q5BJZ3	Q5BJZ3_RAT	Nnt	proton-translocating NAD(P)(+) transhydrogenase	780.879	716.911	788.692	696.54	811.387	794.454	715.438	740.527	744.423	720.374	717.807	786.159	689.904	708.723	665.968	769.735
Q9Z0V5	Q9Z0V5	PRDX4_RAT	Prdx4	Peroxiredoxin-4	2966.46	2037.29	3622.7	2722.29	2743.83	2510.96	2356.89	1936.09	3023.63	2422.59	3022.75	2696.61	2070.41	1142.26	2141.27	2247.61
Q6UPE1	Q6UPE1	ETFD_RAT	Etfdh	Electron transfer flavoprotein-ubiquinone oxidoreductase, mitochondrial	647.469	768.843	609.889	823.734	668.667	475.599	706.171	803.358	648.406	772.936	564.351	824.528	721.317	825.658	487.309	804.404
Q8K4D6	Q8K4D6	CP4X1_RAT	Cyp4x1	Cytochrome P450 4X1	128.9	114.867	176.426	93.4683	138.129		141.974	113.021	116.922	119.658	160.449	127.02	129.915	145.375	162.075	132.635
A0A8I6AQB7	A0A8I6AQB7	A0A8I6AQB7_RAT	Opa3	Optic atrophy 3 (autosomal recessive, with chorea and spastic paraplegia)		226.526	275.303	214.561	327.531	242.107	257.68	209.36	220.862	185.303	335.136	235.119	236.434	251.629	295.754	288.252
A0A0G2K736	A0A0G2K736	A0A0G2K736_RAT	Kdm1a	Lysine-specific histone demethylase		52.2874	132.7	54.3847		49.1123	63.3022	48.404	151.104	52.1247		52.7536	79.7716	50.7805		47.4723
D4A5I4	D4A5I4	D4A5I4_RAT	Nav1	Neuron navigator 1	142.509	143.377	160.804	120.825	133.198		128.039	132.733	133.898	124.715	160.942	142.177	104.652	109.027	155.752	122.618
A0A8I6ALF3	A0A8I6ALF3	A0A8I6ALF3_RAT	Fam117b	Family with sequence similarity 117, member B		104.474	108.077	83.7695	115.242		97.1874	93.9307	117.285	72.2405	114.366	83.5593	96.1408	73.9543	111.937	67.535
D3ZDU2	D3ZDU2	D3ZDU2_RAT	Rptor	Regulatory associated protein of MTOR, complex 1	193.937	118.093	170.851	143.902	183.626	129.157	161.623	149.624	159.844	127.684	181.739	147.207	147.217	170.453	205.57	147.015
Q9WVB1	Q9WVB1	RAB6A_RAT	Rab6a	Ras-related protein Rab-6A	2447.05	3360.47	2804.59	2956.92	2804.94	1941.33	2722.36	3048.05	2746.9	2789.29	3146.6	2995.19	3040.81	2448.8	2583.77	3079.32
O08654	O08654	PHAF1_RAT	Phaf1	Phagosome assembly factor 1	157.222	143.631	118.134	114.27	152.519	94.6606	135.803	112.35	136.384	111.548	162.699	130.256	132.891	138.98	129.691	128.169
Q6P5P3	Q6P5P3	TTC9C_RAT	Ttc9c	Tetratricopeptide repeat protein 9C	124.937		63.281	38.2745	106.658		87.5513	57.6123	111.098	41.0912	99.9061	64.9179	73.7118		106.57	74.2354
D4A7A8	D4A7A8	D4A7A8_RAT	Rab7b	Rab7b, member RAS oncogene family	65.9962	8.78307	102.628	37.7961	53.1587		40.6718	18.3818	43.4969	49.9578	95.3993	38.7634	44.1944			20.7804
Q5U2V8	Q5U2V8	EMC3_RAT	Emc3	ER membrane protein complex subunit 3	106.231	58.1565	86.534	110.339	75.222	113.178	87.5111	95.5552	80.1173	97.916	75.5695	100.662	79.4426	13.4233	90.9147	88.536
P04775	P15390;P04774;P08104;O08562;O88420;P04775	SCN2A_RAT	Scn2a	Sodium channel protein type 2 subunit alpha	727.085	905.283	729.35	856.416	827.331	828.641	834.881	967.743	649.962	962.021	781.04	866.777	819.599	910.996	784.652	875.53
Q62765	Q62765	NLGN1_RAT	Nlgn1	Neuroligin-1	63.686	47.8491	74.2626	45.8947	102.824	12.529	74.1086	45.9132	76.2626	38.2775	90.7271	34.4908	66.7109	46.9826	65.9154	57.6348
P41565	P41565	IDHG1_RAT	Idh3g	Isocitrate dehydrogenase [NAD] subunit gamma 1, mitochondrial	2936.16	421.698	2834.37	960.526	2522	3840.12	2599.71	1422.48	2792.31	822.34	2647.88	1311.19	3390.34	2266.68	2876.1	2208.09
Q9WV63	Q9WV63;A0A8I6A456	KIF2A_RAT	Kif2a	Kinesin-like protein KIF2A	367.946	392.554	376.361	401.941	430.066	310.861	405.978	446.06	358.049	408.641	359.239	422.441	384.111	417.233	357.202	429.6
Q6VBQ5	Q6VBQ5	MYADM_RAT	Myadm	Myeloid-associated differentiation marker	523.738	144.435	429.839	389.658	611.128	500.913	437.741	347.664	531.624	215.907	399.331	284.8	351.705	370.8	454.74	413.661
O54800	O54800	CADH8_RAT	Cdh8	Cadherin-8	86.9012	65.8843	81.52	52.8509	101.473	66.7475	89.6305	74.1388	82.2383	69.9143	74.4565	65.0531	102.019	98.367	85.2553	81.8838
Q6PCU8	Q6PCU8	NDUV3_RAT	Ndufv3	NADH dehydrogenase [ubiquinone] flavoprotein 3, mitochondrial	897.829	1754.21	981.869	1471.43	1112.38		1201.38	1748.62	861.818	1627.74	1092.27	1674.38	1348.79	1739.21	1001.4	1736.72
D3ZFJ3	D3ZFJ3	3BP1_RAT	Sh3bp1	SH3 domain-binding protein 1	92.4097	25.9902	27.8055	44.1828	47.8253		32.5593	26.5074	47.2758	29.4089		58.2552	37.5239		29.5149	32.3052
Q9ESV1	Q9ESV1	LUZP1_RAT	Luzp1	Leucine zipper protein 1	74.6821	62.5337	80.7651	66.401	70.4592		74.7777	66.719	65.2859	50.6407	88.5707	75.1278	68.5868	60.1758	88.1067	70.6738
A0A0G2K189	A0A0G2K189	A0A0G2K189_RAT	Scrn3	Secernin 3	389.121	273.893	345.639	319.84	378.683	268.248	350.995	296.543	348.541	304.241	353.065	336.711	358.955	269.671	366.999	310.918
P06536	P06536	GCR_RAT	Nr3c1	Glucocorticoid receptor	50.8093	50.5578	63.341	47.8922	44.6608		53.4973	35.9268	62.0725	51.0055	45.8614	51.0609	33.35	55.2624		42.1044
A0A8I6ACQ6	A0A8I6ACQ6	A0A8I6ACQ6_RAT	Gpc5	Glypican 5	79.2689	111.276	65.5444	77.9399	82.8929		85.6807	88.9512	73.5377	87.3357	106.584	59.0473	99.3142	115.342	72.9951	92.3461
P0C5H9	P0C5H9	MANF_RAT	Manf	Mesencephalic astrocyte-derived neurotrophic factor	239.01	98.5153	287.962	86.263	178.916		225.681	66.2142	324.292	109.545	219.47	97.7721	233.62	65.7858	203.807	98.4782
D4A4L5	D4A4L5	D4A4L5_RAT	Isca2	Iron-sulfur cluster assembly 2	206.742	113.527	162.306	192.404	198.947	226.185	190.068	219.153	166.564	165.543	164.504	189.918	191.882	98.0074	197.458	249.438
P49911	P49911	AN32A_RAT	Anp32a	Acidic leucine-rich nuclear phosphoprotein 32 family member A	920.815	706.917	1065.23	493.419	963.431	665.229	1011.71	664.228	1107.57	391.362	1011.99	560.6	1035.5	595.336	850.819	658.66
Q66HR2	Q66HR2	MARE1_RAT	Mapre1	Microtubule-associated protein RP/EB family member 1	817.516	986.251	788.659	817.087	680.78	769.774	815.176	809.035	852.397	984.652	711.501	900.205	869.645	664.314	724.852	787.06
Q6AYY8	Q6AYY8	ACATN_RAT	Slc33a1	Acetyl-coenzyme A transporter 1	37.7918		36.2321	30.1956	26.5092		27.3202	29.099	46.1135	25.747	42.5674	27.9872	22.5437		25.6907	30.1482
A0A8I5ZQT5	A0A8I5ZQT5	A0A8I5ZQT5_RAT	Fmn2	Formin 2	95.6558	85.8205	93.2017	80.0808	91.7661	62.7696	89.8219	86.2551	84.6798	86.4242	102.131	78.1748	82.6983	81.2331	105.732	79.7946
A0A8I6A6K6	A0A8I6A6K6	A0A8I6A6K6_RAT	Ppp2r5d	Serine/threonine-protein phosphatase 2A 56 kDa regulatory subunit	343.021	335.856	392.882	403.263	384.195	399.812	384.735	413.303	353.091	374.521	333.104	402.081	412.61	303.79	319.607	397.197
D4A1B2	D4A1B2	D4A1B2_RAT	Arpin	Arpin	112.001	113.888	114.988	106.813	137.387	44.1257	93.9801	95.2976	94.1779	103.76	134.484	110.516	103.544	110.944	98.193	93.3466
D4A1G8	D4A1G8	D4A1G8_RAT	Cep170b	Centrosomal protein 170B	225.354	211.477	179.895	201.277	224.586	205.285	226.169	220.122	194.063	216.427	231.033	184.211	228.238	246.653	234.72	217.29
P55068	P55068	PGCB_RAT	Bcan	Brevican core protein	4106.84	3014.79	3520.98	2624.67	3703.89	1732.99	3815.75	2746.16	3359.1	3061.27	3941.15	2679.92	3881.24	3172.77	4030.13	2618.03
Q9Z0K6	Q9Z0K6	SCRG1_RAT	Scrg1	Scrapie-responsive protein 1	199.701	136.003	206.544	84.9931	177.771		175.228	103.736	176.273	125.463	225.508	120.522	157.437	121.566	213.968	121.014
Q4V8K2	Q4V8K2	CTBL1_RAT	Ctnnbl1	Beta-catenin-like protein 1	114.195	70.3296	116.945	87.5892	96.9448		89.4454	64.9229	115	81.7783	110.501	73.5089	84.4585	66.1621	113.303	77.5742
D4A914	D4A914	D4A914_RAT	Xrn2	5'-3' exoribonuclease	494.608	202.288	459.185	309.986	334.699		314.089	324.757	356.47	333.093	481.88	336.308	335.386	317.959	394.959	334.484
B5DF24	B5DF24;Q9QYG8	B5DF24_RAT	Uck1	Uridine-cytidine kinase	94.599	96.0743	84.2096	71.5627	88.2171	100.349	76.9287	75.2125	81.3413	87.7752	86.4872	94.2657	81.7854	96.6754	68.0364	91.7478
O08774	O08774	RGS12_RAT	Rgs12	Regulator of G-protein signaling 12	98.4163	112	106.668	59.1956	97.2129		97.5968	53.1317	77.0997	99.3782	160.594	53.4388	84.3421	130.35	127.05	68.519
Q4V8Q1	Q4V8Q1	CAN11_RAT	Capn11	Calpain 11	102.945		135.887		96.4842		49.7069		81.003		146.827		33.0971		109.105
G3V7A7	G3V7A7	G3V7A7_RAT	RGD1306941	Similar to CG31122-PA	66.9356	86.5204	66.1001	79.7898	80.7033	60.2031	83.119	87.1275	61.3966	69.72	93.6497	69.8534	89.9835	83.522	92.6938	78.9837
A0A8I6B2M4	A0A8I6B2M4	A0A8I6B2M4_RAT	Mtmr10	Myotubularin related protein 10		70.3763	89.729	46.0006			59.7908	59.8411	69.7885	45.0984	103.308	45.8052	59.5279	43.8998	102.033	48.0676
A0A096UWG9	A0A096UWG9	A0A096UWG9_RAT	Dgke	Diacylglycerol kinase	219.923	157.063	134.627	107.637	135.608	98.2834	141.71	113.625	144.231	90.9586	242.682	118.72	123.01	121.927	195.099	106.452
P83732	P83732	RL24_RAT	Rpl24	Large ribosomal subunit protein eL24	594.027	338.903	758.044	537.805	629.279	374.056	526.579	417.179	655.824	504.138	646.682	476.775	469.943	451.914	542.437	404.791
Q68FR3	Q68FR3	INT12_RAT	Ints12	Integrator complex subunit 12	7.70512	10.7304	16.1294	9.45176			15.6867	4.26774	10.7172	9.45957	11.8957		7.33433	7.56478	9.77151
Q5XI01	Q5XI01	LARP7_RAT	Larp7	La-related protein 7	22.3359	26.4636	36.1042	27.0875	67.8519		26.9723	23.8822	31.8597	23.4624	26.6923	28.0892	29.5893	26.7952	35.1835	22.8698
P42676	P42676	NEUL_RAT	Nln	Neurolysin, mitochondrial	290.303	246.516	297.331	307.588	281.684	329.033	291.412	259.382	266.375	299.25	267.758	318.696	292.595	205.819	260.261	289.51
Q9JIR1	Q9JIR1	RIMB2_RAT	Rimbp2	RIMS-binding protein 2	183.775	123.812	189.725	184.39	206.216	84.8117	207.682	200.696	147.07	178.624	183.766	182.211	200.771	90.4618	196.096	185.025
A0A096MJM8	A0A096MJM8	A0A096MJM8_RAT	Las1l	LAS1-like (S. cerevisiae)	50.176	27.1958	41.9091	22.9419	48.3308		38.6143	24.992	46.6676	16.3662	45.3769	39.1038	31.1423	21.1679	64.841	21.6981
Q6IUR5	Q6IUR5	NENF_RAT	Nenf	Neudesin	189.299	160.222	184.327	197.657	169.326		153.819	151.15	157.168	245.094	162.307	179.177	143.117	161.84	160.101	141.443
O88768	O88768	O88768_RAT	Adap1	ArfGAP with dual PH domains 1	657.068	635.742	612.552	525.748	692.567	305.21	719.568	598.394	643.53	535.56	713.202	507.486	747.685	643.69	701.906	677.237
D4ADD8	D4ADD8	D4ADD8_RAT	Dctn6	Dynactin subunit 6	92.5303		83.7542	24.7751	80.2981		78.6279	40.7034	72.7607	43.9107	120.182	46.8432	96.6251		64.5862	58.9842
B2GUV7	B2GUV7	IF2P_RAT	Eif5b	Eukaryotic translation initiation factor 5B	110.525	107.974	123.493	119.93	103.356	99.0287	106.506	105.461	125.826	100.382	116.436	115.644	104.57	128.283	94.7689	98.1131
Q71UF4	Q71UF4	RBBP7_RAT	Rbbp7	Histone-binding protein RBBP7	419.38	390.684	473.603	417.949	382.389	197.353	429.781	320.729	544.769	363.514	384.743	382.8	375.643	319.032	361.771	332.355
Q6AXX5	Q6AXX5	Q6AXX5_RAT	Rdh11	Retinol dehydrogenase 11	194.091	353.799	176.439	324.152	198.194	228.946	182.262	335.194	179.072	363.402	192.541	351.307	154.726	248.339	173.844	332.697
Q62634	Q62634	VGLU1_RAT	Slc17a7	Vesicular glutamate transporter 1	2309.31	3363.42	2181.56	3366.65	2413.78	2242.69	3335.6	4112.22	2426.88	3447.87	1883.16	3190.11	3836.14	3147.77	2380.99	3738.84
P97696	P97696	CYH3_RAT	Cyth3	Cytohesin-3	91.935	83.9004	87.7489	71.296	84.3794		85.7098	69.7756	73.5432	102.363	95.354	68.8824	93.1078	101.342	106.981	85.8643
P62083	A0A8I6GEL5;P62083	RS7_RAT	Rps7	Small ribosomal subunit protein eS7	871.28	446.207	1265.17	923.514	846.437	572.22	829.722	457.656	1140.03	923.626	913.897	640.075	690.916	207.462	827.926	541.451
G3V7Q7	G3V7Q7	G3V7Q7_RAT	Iqgap1	IQ motif containing GTPase activating protein 1	112.219	88.0601	202.515	136.202	106.629	89.0722	82.959	75.0371	192.881	122.729	111.99	128.802	80.4155	88.4542	83.3991	91.5325
P04177	P04177	TY3H_RAT	Th	Tyrosine 3-monooxygenase	1219.6	427.862	1171.93	651.066	1233.48	727.088	1638.26	955.414	1074.08	661.591	823.412	789.824	1564.28	905.444	1050.35	1344.25
Q5RK23	Q5RK23	ABHD1_RAT	Abhd1	Protein ABHD1	54.5252		42.4748	54.9614	37.8354		37.3453	44.1633	53.778	49.7431		46.4271	34.9229	61.9767	48.8371	58.7189
A6JUQ6	A6JFQ6;A6JUQ6	CLVS2_RAT	Clvs2	Clavesin-2	206.364	265.338	198.082	156.32	243.94	162.411	207.757	212.569	189.608	219.278	187.086	216.41	245.644	226.809	230.872	225.203
D4ACN8	D4ACN8	PLRKT_RAT	Plgrkt	Plasminogen receptor (KT)	326.901	553.368	361.364	616.757	434.823	342.819	455.991	639.534	415.103	599.92	297.959	604.381	473.449	693.251	350.004	642.685
Q5BJT4	Q5BJT4;A0A8I6AP63	TXD15_RAT	Txndc15	Thioredoxin domain-containing protein 15	41.9131	91.0435	86.4947	40.1733	45.9979		52.68	39.0906	57.6935	51.4759	117.204	45.5851	49.6475	68.0341	87.1013	37.505
F1M0A0	F1M0A0;A0A0G2K0I0	F1M0A0_RAT	Ano3	Anoctamin		94.3677	104.56	62.9402	77.9567	101.386	81.3941	79.0325	75.2369	84.0953	120.791	78.4278	71.1407	67.3801	104.548	84.9265
Q5FVH2	Q5FVH2	PLD3_RAT	Pld3	5'-3' exonuclease PLD3	515.034	587.021	626.261	688.779	560.918	462.564	567.567	570.114	582.183	639.281	597.129	576.046	580.823	546.213	616.159	603.112
D4AA31	D4AA31	D4AA31_RAT	Prcp	Prolylcarboxypeptidase	59.2336		86.9747	33.1934	40.1513		47.3111	25.1511	102.373	44.3575	65.6553	39.231	24.9621		37.5974	24.662
B2RYS2	F7FFF0;B2RYS2	B2RYS2_RAT	Uqcrb	Cytochrome b-c1 complex subunit 7	5618.52	4985.18	4869.57	5419.25	5618.27	3394.6	5955.05	5886.35	4379.8	5533.7	4681.5	6053.44	6080.62	5027.62	5318.69	6286.04
Q5FVH8	Q5FVH8	R7BP_RAT	Rgs7bp	Regulator of G-protein signaling 7-binding protein	465.618	363.829	419.84	219.18	485.545		467.406	305.219	492.485	218.189	489.111	213.414	437.959	415.425	550.881	398.521
A0A8I5ZXX6	A0A8I5ZXX6	A0A8I5ZXX6_RAT	Atp8a1	Phospholipid-transporting ATPase	650.163	626.466	563.78	635.333	608.008	677.144	576.42	703.568	536.433	714.436	529.748	666.136	581.974	643.778	478.583	656.938
P85171	P85171	MDGA1_RAT	Mdga1	MAM domain-containing glycosylphosphatidylinositol anchor protein 1		52.0504	15.6413	16.8414	33.6743	44.044	19.7763	11.1512	31.2476	27.683	33.4772	13.7225	26.03	30.4217	21.8647	9.17927
Q7TSE9	Q7TSE9	HAX1_RAT	Hax1	HCLS1-associated protein X-1	121.23	131.79	147.245	95.5764	143.041		157.312	101.813	126.15	98.2887	157.227	104.217	128.218	73.3823	127.259	96.1037
B0K020	B0K020	CISD1_RAT	Cisd1	CDGSH iron-sulfur domain-containing protein 1	2749.09	2741.21	2685.02	3069.71	3103.08	1086.47	3477.51	3418.46	2595.96	3216	2235.93	3358.6	3750.53	2833.72	2679.14	3337.21
D2XV59	D2XV59	GTPB1_RAT	Gtpbp1	GTP-binding protein 1	101.1	73.6401	110.107	86.4275	99.9585	37.1735	108.476	91.2789	105.688	81.4468	104.683	85.4108	119.98	114.493	106.131	99.4195
D3Z863	D3Z863	D3Z863_RAT	Cwf19l1	CWF19 like cell cycle control factor 1		55.6409	72.8564	43.5616	55.5355		40.9669	42.9472	54.4917	45.9022	79.2494	56.2459	42.3085	46.701	72.1505	44.3102
A0A0G2K543	A0A0G2K543	A0A0G2K543_RAT	C2cd5	C2 calcium-dependent domain containing 5	100.859	78.3108	72.2317	86.1217	81.066		69.962	89.2238	61.7909	88.63	94.311	87.2266	79.8994	73.1783	99.1961	70.2001
A0A8I5ZP97	A0A8I5ZP97	A0A8I5ZP97_RAT	Dyrk1b	dual-specificity kinase	9.04558			45.2916	14.9284		7.81555	34.4367	11.8186	44.7354	25.4624	35.8437	16.1646	56.5666		32.2837
D3ZQ46	D3ZQ46	D3ZQ46_RAT	Cmtm5	CKLF-like MARVEL transmembrane domain containing 5	101.268		141.381	121.725	114.36		154.728	141.359	106.276	124.769	132.038	129.782	206.868		119.448	160.324
A0A8I6G251	A0A8I6G251	A0A8I6G251_RAT	Tnpo3	Transportin 3	352.655	243.829	389.6	295.073	301.306	682.431	331.369	351.79	354.043	254.193	358.483	290.447	331.331	482.932	331.169	284.676
A0A8I5ZK96	A0A8I5ZK96	A0A8I5ZK96_RAT	Pcdh9	Protocadherin 9	64.8462	74.2349	85.0307	58.7891	102.286	62.1883	86.2359	66.7835	64.5865	64.8883	97.8489	61.6395	94.3165	74.7614	107.787	68.0156
Q5FVJ7	Q5FVJ7	IFT22_RAT	Ift22	Intraflagellar transport protein 22 homolog	64.7002	62.9955	63.7405	61.7945	75.0471	49.767	62.5101	57.2813	61.6051	56.6005	76.3639	61.212	65.9826	63.8735	60.1537	74.7272
Q9WTR8	Q9WTR8	PHLP1_RAT	Phlpp1	PH domain leucine-rich repeat protein phosphatase 1	52.9366	14.6085	80.2206	26.9191	29.081		41.5151	24.4522	67.7253	30.8119	61.8385	24.9776	29.8577	21.267	63.4951	31.7985
A0A0G2K0J7	A0A0G2K0J7	A0A0G2K0J7_RAT	Ctdp1	protein-serine/threonine phosphatase		28.6998	33.2989	25.9054	23.7112		22.8436	13.5877	43.7013	22.4491	24.1779	30.4295	19.983	15.1656		24.1012
D4A435	D4A435	D4A435_RAT	Icam5	Intercellular adhesion molecule 5	755.055	383.572	736.19	428.59	766.151	658.422	835.027	424.215	730.08	399.226	677.657	419.191	771.645	409.961	667.146	498.735
Q498U3	Q498U3	S2540_RAT	Slc25a40	Probable mitochondrial glutathione transporter SLC25A40	43.5733	31.0321	61.3039	45.6681	45.2666		29.3926	51.0282	36.9458	49.8975	48.5481	50.313	38.6991	22.9843	53.5217	30.8512
D4AB17	D4AB17	D4AB17_RAT	Pfas	phosphoribosylformylglycinamidine synthase	320.28	412.136	340.64	308.972	332.473	297.877	359.248	293.123	368.004	367.607	344.104	317.733	362.757	330.987	327.066	374.346
O35397	O35397	CASP6_RAT	Casp6	Caspase-6			93.5894	13.3226	60.9515		47.6923		76.2572	16.1512	87.0749		45.7691		83.8788
Q6AYS4	Q6AYS4	FUCO2_RAT	Fuca2	Plasma alpha-L-fucosidase		21.1929		21.5895	22.3184			18.0477	12.6135	31.9287		16.0593		21.8955		10.2969
P14841	P14841	CYTC_RAT	Cst3	Cystatin-C	1505.24	1400.36	1776.92	1884.26	812.286	565.087	754.294	872.265	2129.9	1504.14	1538.34	1508.09	910.365	638.239	886.414	590.172
A0A8L2Q1U4	A0A8L2Q1U4	A0A8L2Q1U4_RAT	Wipi1	WD repeat domain, phosphoinositide interacting 1	94.0958	56.3712	103.102	57.691	90.5002	89.1357	69.291	48.1417	66.624	57.7577	111.009	65.6374	90.5636	77.8831	90.4159	50.5099
F1MA42	F1MA42	F1MA42_RAT	Sez6	Seizure related 6 homolog	100.147	48.6143	110.939	97.516	101.382	270.049	111.193	112.592	89.5363	93.556	93.9645	88.5176	102.516	75.0002	100.069	123.238
F1LX28	F1LX28	F1LX28_RAT	Acot11	Acyl-CoA thioesterase 11	104.632	88.0394	72.8617	85.0828	116.327	135.5	87.5439	99.5912	89.88	80.0014	66.1422	122.83	106.02	114.468	81.8486	121.458
A0A8I6APK7	A0A8I6APK7	A0A8I6APK7_RAT	Fam114a2	Family with sequence similarity 114, member A2	111.52	127.704	150.081	98.5492	123.763	84.6238	123.414	119.565	130.524	140.07	107.235	117.969	121.659	101.302	134.429	104.79
P0C7J6	P0C7J6	LRFN1_RAT	Lrfn1	Leucine-rich repeat and fibronectin type III domain-containing protein 1	101.357	50.1144	131.79	41.0091	89.3652	18.2746	73.4618	60.9709	64.4106	63.8664	171.44	46.0862	68.8167	47.2596	120.938	70.37
D4AAU4	D4AAU4	D4AAU4_RAT	Rprd1a	Regulation of nuclear pre-mRNA domain-containing protein	36.5687	34.6699	33.1528	26.5019	37.5871		50.4334	60.2327	36.1773		41.9612	22.5212	33.9838		38.6166	31.6614
P60570	P60570	PANX1_RAT	Panx1	Pannexin-1	24.2626	6.84206	35.4093	3.88069	23.2599	7.22994	25.0166	7.68922	34.7083	4.39897	31.302	6.56282	25.9005	4.27305	22.12	11.4035
P13084	A0A8I5ZUQ5;D3ZXI2;D3ZP59;F7FKF2;A0A8I6ANY4;P13084	NPM_RAT	Npm1	Nucleophosmin	336.107	404.512	378.016	397.164	304.667	491.297	455.813	322.664	631.836	227.049	278.094	322.753	438.159	272.129	240.283	394.294
D3ZDX5	D3ZDX5	D3ZDX5_RAT	Plxnb1	Plexin B1	168.237	116.195	174.768	147.06	153.402	137.461	146.159	149.845	163.198	131.122	169.228	152.22	164.365	136.789	174.019	145.722
Q792H5	Q792H5	CELF2_RAT	Celf2	CUGBP Elav-like family member 2	565.047	419.733	507.231	433.051	515.361	243.708	503.158	424.809	605.126	408.003	535.927	412.07	461.859	396.884	551.633	434.054
P35525	P35525	CLCN2_RAT	Clcn2	Chloride channel protein 2		45.3521		58.7948	34.0884		52.4317	35.775		50.9983		50.9232	38.5916	57.6524		55.8691
A0A8I6A2Y2	A0A8I6A2Y2	A0A8I6A2Y2_RAT	Srrm2	Serine/arginine repetitive matrix 2	164.169	160.716	197.154	146.169	167.313	104.699	178.095	136.15	193.095	137.491	191.94	133.678	170.136	132.892	180.471	132.227
Q9Z1Z6	Q9Z1Z6	ILKAP_RAT	Ilkap	Integrin-linked kinase-associated serine/threonine phosphatase 2C	90.8695	46.3848	72.6541	42.2907	53.7965		52.0609	59.4764	66.6174	64.2732	64.3033	49.6152	56.0096	36.7598	66.0682	53.6448
D3ZSI8	D3ZSI8	PI51A_RAT	Pip5k1a	Phosphatidylinositol 4-phosphate 5-kinase type-1 alpha	51.4789	47.1914	69.0546	35.8836	62.6312	63.2263	55.8187	57.3895	42.9126	56.2424	50.5378	49.3815	66.9644	43.7598	65.8925	47.9142
A0A8I6AWZ3	A0A8I6AWZ3	A0A8I6AWZ3_RAT	Agap1	ArfGAP with GTPase domain, ankyrin repeat and PH domain 1	279.078	81.2562	221.712	184.112	254.579	70.487	225.932	168.641	183.757	172.519	198.572	185.618	209.68	185.773	200.231	202.409
P51647	P51647	AL1A1_RAT	Aldh1a1	Aldehyde dehydrogenase 1A1	1014.37	677.779	1004.09	779.548	913.597	1026.31	1478.95	925.614	1144.21	664.31	1062.22	696.478	1480.25	804.848	1421.41	1523.43
A0A0G2JZT1	A0A0G2JZT1	A0A0G2JZT1_RAT	Nwd2	NACHT and WD repeat domain containing 2	154.102	177.946	148.073	143.84	206.594		189.095	145.367	130.235	172.563	189.971	140.902	185.577	206.83	216.636	172.611
D4A944	D4A944	D4A944_RAT	Snrnp40	Small nuclear ribonucleoprotein U5 subunit 40	236.844	136.149	252.237	162.106	204.407	148.987	212.658	168.76	287.864	163.097	178.801	182.295	154.263	116.89	192.572	173.515
A0A0G2K0D3	A0A0G2K0D3	LMOD1_RAT	Lmod1	Leiomodin-1	79.119	37.6551	69.8994	47.8553	45.3252		43.7752	43.5825	59.7644	53.6574	62.1956	52.8456	47.202	80.9001	40.1041	46.7842
Q6AYT3	A0A8I5YBA4;Q6AYT3	RTCB_RAT	Rtcb	RNA-splicing ligase RtcB homolog	422.357	374.935	474.772	395.499	435.646	277.094	437.937	365.627	413.616	392.154	452.689	393.206	403.317	384.356	445.051	343.783
F1M362	F1M362	F1M362_RAT	Golga7b	Golgin A7 family, member B	135.79	152.689	115.501	178.297	179.52	169.954	183.076	140.298	105.649	155.568	137.217	171.846	145.353	104.247	154.195	193.28
P54313	P54313	GBB2_RAT	Gnb2	Guanine nucleotide-binding protein G(I)/G(S)/G(T) subunit beta-2	3880.96	577.549	3856.35	753.572	4422.74	655.669	4318.04	612.183	4348.77	765.457	3716.61	1040.23	4064.2	563.058	4062.25	886.65
Q68FX9	Q68FX9	SIR5_RAT	Sirt5	NAD-dependent protein deacylase sirtuin-5, mitochondrial	329.22	142.909	327.641	139.852	347.357		313.247	170.475	317.725	177.371	293.84	190.6	365.544	116.604	313.991	257.716
G3V6P8	G3V6P8	G3V6P8_RAT	Gng12	Guanine nucleotide-binding protein subunit gamma	1082.45	83.7077	1486.22	734.141	1429.79	913.514	1390.67	262.797	1296.95	121.854	1490.51	189.035	1509.23	721.824	1551.5	882.725
B4F7A3	B4F7A3	B4F7A3_RAT	Lgalsl	Galectin-like	598.848	391.854	670.114	464.784	631.366	479.125	611.364	467.463	560.757	463.193	692.042	461.075	578.946	264.124	777.976	486.901
F7FQB8	F7FQB8	F7FQB8_RAT	Kpna4	Karyopherin subunit alpha 4	126.31	121.674	107.287	114.474	92.9259	80.5243	128.962	124.545	130.291	119.699	104.288	111.148	130.562	99.2169	111.463	124.195
Q91Z80	Q91Z80	LIPA4_RAT	Ppfia4	Liprin-alpha-4 (Fragment)	87.2483	39.1743	96.7121	39.8039	99.0341	28.5234	80.0122	67.9896	80.2609	63.1869	79.8223	50.1195	85.3403	39.295	79.2282	70.8248
P97536	P97536	CAND1_RAT	Cand1	Cullin-associated NEDD8-dissociated protein 1	1373.92	1114.13	1401.97	1093.75	1409.93	1365.7	1371.13	1317.73	1257.75	1232.62	1267.69	1276.93	1389.43	1061.51	1359.38	1419.41
D3ZSP1	A0A8I6AHB2;D3ZSP1;D4A8M5	D3ZSP1_RAT	Snrpel1	Small nuclear ribonucleoprotein E	461.533	276.717	437.411	280.753	379.491		377.347	164.188	475.795		455.06	107.221	290.049		421.376	250.845
P47860	P47860	PFKAP_RAT	Pfkp	ATP-dependent 6-phosphofructokinase, platelet type	2212.6	2499.52	2035.9	2385.29	2326.97	1528.99	2489.69	2462.51	2324.93	2262.77	2227.11	2254.39	2721.81	1994.81	2325.86	2685
A0A8I5ZS69	A0A8I5ZS69	A0A8I5ZS69_RAT	Snx6	Sorting nexin	116.171	228.834	193.307	245.019	188.54	293.976	169.744	219.012	201.854	212.584	158.629	191.079	215.19	257.367	123.929	201.923
A0A8I5ZVE3	A0A8I5ZVE3	A0A8I5ZVE3_RAT	Ephb3	receptor protein-tyrosine kinase		27.7214	22.0339	24.0498	35.905		26.4382	21.1556	35.6853	23.1581	20.3683	21.9359	29.8305	25.2831	37.7765	24.5869
B2RYT4	B2RYT4	B2RYT4_RAT	Mrps14	Mitochondrial ribosomal protein S14	42.5817		34.7656				34.3722	26.1287	48.5276		41.1783	29.9768	28.4064		57.3447	33.6522
Q8K3F3	A0A8I6G618;Q8K3F3	PP14B_RAT	Ppp1r14b	Protein phosphatase 1 regulatory subunit 14B	9.20542		31.3839	21.6856	11.9693		6.63905	12.3865	17.4789	11.28	28.3484	21.6424	12.4655		7.80653	14.3842
Q4KSH7	Q4KSH7	MP2K7_RAT	Map2k7	Dual specificity mitogen-activated protein kinase kinase 7	87.366	71.3403	103.359	55.4788	72.0242	34.485	84.5973	75.0775	85.6995	65.7628	90.4966	68.1136	72.1478	86.7158	102.186	75.3442
Q9JKA9	Q9JKA9	HCN2_RAT	Hcn2	Potassium/sodium hyperpolarization-activated cyclic nucleotide-gated channel 2	149.026	138.411	174.037	147.644	179.014	83.1835	171.081	167.705	155.435	115.126	194.587	155.118	188.072	136.744	191.634	174.112
Q63610	Q63610;P58775;P09495;P04692	TPM3_RAT	Tpm3	Tropomyosin alpha-3 chain	2177.2	3333.19	2411.65	3700.45	2345.67	1410.67	3067.97	3720.44	2518.53	3791.63	1821.05	3877.9	3402.86	2638.17	1951.49	3585.8
D3ZJG4	D3ZJG4	D3ZJG4_RAT	Pacs2	Phosphofurin acidic cluster sorting protein 2	220.177	216.476	228.985	229.504	242.774	175.381	232.119	228.053	216.29	217.612	240.667	224.613	213.676	199.454	248.455	218.282
Q5M827	Q5M827	PIR_RAT	Pir	Pirin	372.647	380.17	289.443	354.342	341.062		333.025	338.348	307.941	334.152	408.303	364.863	318.205	367.591	312.841	294.563
D4A1D4	D4A1D4	D4A1D4_RAT	Nudt14	Nudix hydrolase 14	88.3982	37.6182	59.0053	44.3013	87.4432	73.7676	59.4467	38.5029	57.2573	40.8511	77.9502	44.4771	56.9518	32.8325	60.1688	52.0265
Q9QVC8	Q9QVC8	FKBP4_RAT	Fkbp4	Peptidyl-prolyl cis-trans isomerase FKBP4	280.835	357.475	359.828	367	359.826	326.4	312.669	355.083	340.332	346.353	322.07	370.537	362.786	419.23	338.93	363.505
A0A0G2JZR0	A0A0G2JZR0	A0A0G2JZR0_RAT	Spire1	Spire-type actin nucleation factor 1	70.438	69.685	89.8472	64.4837	74.11		63.0012	86.9756	64.2773	71.9074	70.5376	83.4354	75.8945	87.0973	71.4879	63.9498
A6HE59	A6HE59	A6HE59_RAT	Hnrnpab	Heterogeneous nuclear ribonucleoprotein A/B	782.197	557.888	881.427	900.917	683.888	393.496	805.315	354.939	1116.45	768.743	761.421	563.442	728.225	209.394	656.197	563.687
A0A8I6ABJ9	A0A8I6ABJ9	A0A8I6ABJ9_RAT	Ythdf2	YTH domain-containing family protein		15.108	11.982	11.6894	7.96996		14.8428	8.07672	15.5394	14.7548	9.792	12.7453	15.6591	14.9124		7.4466
P20070	P20070	NB5R3_RAT	Cyb5r3	NADH-cytochrome b5 reductase 3	758.375	967.07	792.292	1010.83	769.172	676.697	695.744	846.215	830.397	1038.17	674.283	1055.31	708.666	1055.29	549.419	902.34
P0CAX5	P0CAX5	OPHN1_RAT	Ophn1	Oligophrenin-1	65.6091	55.8574	85.0733	63.1064	105.663		79.2711	78.946	74.007	58.1769	81.5046	61.1955	81.9653	68.1028	81.7407	61.2313
D3Z956	D3Z956	D3Z956_RAT	Rlbp1	Retinaldehyde binding protein 1	180.534	165.222	224.067	156.999	206.569	98.7292	167.274	152.773	192.008	151.835	197.242	174.297	174.804	135.373	216.17	157.721
O70595	O70595	ABCB6_RAT	Abcb6	ATP-binding cassette sub-family B member 6	68.4488	41.4132	99.8043	78.7295	53.6737	78.6296	44.2149	72.8434	72.1432	79.8258	76.7944	67.4923	49.9813	45.2565	77.5455	63.9863
D3ZGN2	D3ZGN2;B5DEX3	D3ZGN2_RAT	Cpne5	Copine 5	832.096	614.123	771.037	444.552	783.294	733.647	857.575	691.246	775.105	668.922	635.361	641.18	853.816	856.657	684.321	782.372
Q568Z3	Q568Z3	Q568Z3_RAT	Paqr4	Progestin and adipoQ receptor family member 4	26.1272		19.2405		25.5272		16.5421		19.0787		24.7531		20.1433		27.2166
A0A8I5ZWU0	A0A8I5ZWU0	A0A8I5ZWU0_RAT	Rab40c	Rab40c, member RAS oncogene family		34.8976	59.8333	51.8133	66.619		39.9326	36.2434	41.1466	53.5843		47.8266	49.0997	26.3929	60.8966	48.9047
O54923	O54923	EXOC6_RAT	Exoc6	Exocyst complex component 6	182.943	185.932	210.725	154.365	199.382	239.764	198.503	176.012	167.534	152.106	240.634	158.683	166.489	170.915	205.885	174.874
B2RYP3	B2RYP3	B2RYP3_RAT	Fam91a1	Fam91a1 protein	100.819	65.1438	116.785	70.3435	105.899		81.6368	73.4258	99.9174	69.362	110.448	83.1212	88.4812	75.9354	96.987	64.8401
Q00438	Q00438	PTBP1_RAT	Ptbp1	Polypyrimidine tract-binding protein 1	160.135	136.81	244.202	140.899	120.319		104.056	108.938	254.628	150.268	160.674	139.704	91.1927	137.491	103.782	104.58
P70549	P70549	NAC3_RAT	Slc8a3	Sodium/calcium exchanger 3	76.1909	73.859		68.0633	79.9919	76.8875	63.3955	84.7643	90.0583	57.3041		75.5358	82.3769	60.3055	84.1017	60.704
B5DF14	B5DF14	B5DF14_RAT	Lgi2	Leucine-rich repeat LGI family, member 2		100.856		44.715	74.7046	44.5398	42.1499	57.7598	132.09	45.8217		60.5597	43.1752	67.2628		58.9519
Q99MH9	Q99MH9	BBS2_RAT	Bbs2	Bardet-Biedl syndrome 2 protein homolog	37.0166	20.9213	36.7378	16.4432	31.0673		31.1203	18.2223	37.7837	28.2332	30.592	18.7439	34.2221	36.5596		18.3139
Q01986	Q01986;P36506	MP2K1_RAT	Map2k1	Dual specificity mitogen-activated protein kinase kinase 1	1749.79	2230.9	1645.46	2050.14	1917.76	2222.2	2002.75	2168.18	1720.4	2299.52	1556.17	2247.45	2280.23	2007.33	1551.54	2291.5
Q9WU68	Q9WU68	PKHB1_RAT	Plekhb1	Pleckstrin homology domain-containing family B member 1	79.4176	109.946	61.3713	48.3283	87.492	44.058	75.9621	35.1156	89.2065	33.7338	124.193	35.47	78.0186	23.1783	114.912	63.5026
P37727	P37727	RAE1_RAT	Chm	Rab proteins geranylgeranyltransferase component A 1	147.299	148.926	97.1639	122.726	128.886	100.69	113.358	155.411	113.502	133.071	114.978	145.354	118.049	142.595	122.868	150.514
A0A8I6A4T9	A0A8I6A4T9	A0A8I6A4T9_RAT	Adam23	ADAM metallopeptidase domain 23	426.923	338.042	369.365	177.363	517.977	361.245	441.629	324.69	445.691	128.156	458.489	216.194	469.58	279.24	483.888	424.33
D4A7H9	D4A7H9	D4A7H9_RAT	Chmp7	Charged multivesicular body protein 7	170.824	133.154	207.331	165.681	183.829	219.622	185.338	146.528	173.944	146.605	211.236	130.231	162.729	143.101	241.866	148.852
Q9Z118	Q9Z118	PTBP3_RAT	Ptbp3	Polypyrimidine tract-binding protein 3		25.8433	69.9672	43.0692	38.1028		38.1266	38.4956	57.4218	30.4506	45.8194	43.3256	28.8049		45.9182	42.5515
D4A208	D4A208;F1M287	SRGP2_RAT	Srgap2	SLIT-ROBO Rho GTPase-activating protein 2	173.729	145.064	174.76	149.957	149.172	172.203	150.406	149.642	200.422	147.936	167.86	137.535	155.655	149.362	163.971	144.849
D3ZKQ4	D3ZKQ4	D3ZKQ4_RAT	Rabl6	RAB, member RAS oncogene family-like 6	247.911	268.883	264.492	274.3	284.78	318.638	264.308	321.669	220.846	298.919	220.674	333.989	286.928	307.687	241.53	295.797
P37199	P37199	NU155_RAT	Nup155	Nuclear pore complex protein Nup155	51.4456	74.9692	59.7962	65.0315	52.0554		47.3476	65.634	63.4517	79.111	57.9711	55.4099	55.2894	41.1964	48.2366	58.4823
A0A096MJD8	A0A096MJD8	A0A096MJD8_RAT	Sh2d5	SH2 domain containing 5	139.167	66.3048	103.622	68.1463	116.003	120.584	99.8855	84.7925	93.4286	81.9836	111.31	78.333	99.6675	88.672	114.456	78.7545
Q9JHB5	Q9JHB5	TSNAX_RAT	Tsnax	Translin-associated protein X	92.659	72.1489	79.0043	84.5831	74.6825	55.8337	75.755	59.3981	89.8412	51.8068	104.664	74.2068	82.9283	45.657	105.135	67.4059
Q5I0L4	Q5I0L4	NUBP1_RAT	Nubp1	Cytosolic Fe-S cluster assembly factor NUBP1	43.5278		61.5952		46.0311		71.5065	28.2815	64.1166	20.5123	73.7429	39.3065	60.1019			26.9751
P0C2C4	P0C2C4	RM10_RAT	Mrpl10	Large ribosomal subunit protein uL10m	118.027		76.9036		91.1913		71.2141		71.2801		137.399		58.1972		102.633	13.9895
D4A0C3	D4A0C3	D4A0C3_RAT	Hid1	HID1 domain containing	89.0826	85.3789	90.4886	91.6515	96.5259	54.8921	79.822	99.3981	71.4328	95.2048	90.2416	95.8891	74.3479	97.022	87.6901	87.6848
Q6MG55	Q6MG55	ABHGA_RAT	Abhd16a	Phosphatidylserine lipase ABHD16A	351.883	202.123	327.851	188.375	303.605	190.441	314.908	259.746	270.054	235.527	302.27	232.837	273.551	199.746	323.771	257.713
Q68FT7	Q68FT7	Q68FT7_RAT	Farsb	Phenylalanine--tRNA ligase beta subunit	301.956	264.482	298.93	281.925	295.413	225.22	262.387	256.732	283.038	279.399	300.445	277.787	260.887	247.54	287.779	237.003
Q4KM64	Q4KM64	JAGN1_RAT	Jagn1	Protein jagunal homolog 1	134.697		144.686	269.668	116.428	149.055	143.612	262.742	155.962	284.955	110.415	219.057	142.135		105.774	184.092
A0A0G2JTT6	A0A0G2JTT6	A0A0G2JTT6_RAT	Herc1	HECT and RLD domain containing E3 ubiquitin protein ligase family member 1	104.906	88.6266	89.6985	100.611	106.296	60.8615	87.1759	90.313	91.4866	79.589	119.315	87.1573	92.8513	82.3135	97.1492	88.2721
P0C546	P0C546	S2542_RAT	Slc25a42	Mitochondrial coenzyme A transporter SLC25A42	189.321	225.799	189.605	204.338	181.889	309.016	203.982	230.267	149.655	204.039	210.434	232.052	176.65	201.46	193.922	206.488
A6IKE5	A6IKE5	A6IKE5_RAT	Mtfp1	Mitochondrial fission process protein 1	134.925		143.929	41.0254	132.821		131.641	158.864	118.571	61.1072	133.034	91.608	153.8		159.909	98.6158
Q80ZG1	Q80ZG0;Q80ZG1	RIC8A_RAT	Ric8a	Synembryn-A	152.637	132.049	135.356	130.537	127.331	123.061	132.184	121.178	136.836	120.701	170.37	130.546	121.403	133.077	160.744	107.148
Q7TP40	Q7TP40	PCNP_RAT	Pcnp	PEST proteolytic signal-containing nuclear protein	216.097	149.787	163.459	193.368	163.718	151.535	143.427	194.048	108.908	219.588	158.5	215.758	195.716	208.505	177.004	176.478
Q8R2H0	Q8R2H0	Q8R2H0_RAT	Atp6v1g2	V-type proton ATPase subunit G	419.549	694.946	489.46	742.852	596.999	359.601	667.663	836.473	541.768	755.389	447.348	670.897	794.613	622.628	497.081	784.26
F1LSG8	F1LSG8	VPS50_RAT	Vps50	Syndetin	185.369	166.198	174.75	179.412	180.621	100.399	175.93	185.185	196.795	170.012	169.579	163.775	154.682	174.524	208.563	187.289
O35430	O35430	APBA1_RAT	Apba1	Amyloid-beta A4 precursor protein-binding family A member 1	158.547	283.186	234.515	279.45	225.731	298.158	259.437	296.471	202.43	292.994	203.819	281.544	267.804	291.305	214.875	311.177
P47728	P47728	CALB2_RAT	Calb2	Calretinin	3047.08	2592.83	2336.25	2195.41	3455.55	2485.07	3261.9	2806.9	2414.29	2771.97	1870.08	3356.19	3703.54	3308.61	2223.05	3391.01
P70496	P70496	PLD1_RAT	Pld1	Phospholipase D1	55.7016	70.3335	85.7808	85.9351	41.929	36.3887	50.0926	71.1007	65.4855	66.2492	107.556	66.8254	63.7271	83.5542	106.389	59.9588
A0A8I5ZPD7	A0A8I5ZPD7	A0A8I5ZPD7_RAT	Gjc3	Gap junction protein	237.529	229.144	271.594	216.766	261.924	301.302	227.69	217.637	256.165	177.912	300.454	200.582	244.359	239.572	292.165	231.782
D4ABY2	D4ABY2	COPG2_RAT	Copg2	Coatomer subunit gamma-2	177.629	161.06	204.484	208.781	174.301	99.7448	172.736	169.508	180.049	191.319	174.373	197.91	160.594	197.714	131.19	171.054
B1WBV4	B1WBV4	B1WBV4_RAT	Plekhf2	Pleckstrin homology and FYVE domain containing 2	86.0094	57.4866	137.351	73.6445	99.0558		75.5678	57.763	138.507	65.381	83.5658	49.8347	49.7742	54.494	60.5803	67.9731
D3ZX38	D3ZX38	D3ZX38_RAT	Pfdn1	Prefoldin subunit 1	219.776	197.576	243.369	279.303	220.052	129.57	247.318	279.007	175.97	296.958	211.052	278.149	252.233	138.178	184.524	251.547
P07340	P07340	AT1B1_RAT	Atp1b1	Sodium/potassium-transporting ATPase subunit beta-1	14178.7	9002.21	12002.1	13345.6	13887.3	8124.03	14767.1	14792.5	10934.2	12663.1	13198.8	12553.6	13967.9	14973.6	13944.3	13554.6
A0A8I5ZR44	A0A8I5ZR44;M0R8K2	A0A8I5ZR44_RAT	Snrpd2	Small nuclear ribonucleoprotein Sm D2	328.81	169.374	415.596	249.355	363.478	218.346	328.953	197.479	409.21	200.082	369.495	233.134	346.644	234.376	260.003	303.745
Q562C6	Q562C6	LZTL1_RAT	Lztfl1	Leucine zipper transcription factor-like protein 1	99.6639	113.271	109.97	124.482	111.163	112.727	108.935	134.518	74.168	142.37	76.8208	140.882	98.6122	125.14	87.52	114.555
D3ZQL6	D3ZQL6	MILK1_RAT	Micall1	MICAL-like protein 1	103.589	55.0112	80.0847	53.378	66.5531	21.8104	60.7447	53.2445	64.6211	52.0959	96.2617	69.0397	63.6464	55.7382	59.0546	66.5556
D4AA77	D4AA77	D4AA77_RAT	Plxnd1	Plexin D1	67.519	70.606	69.585	63.2526	97.8379	23.1729	83.5449	63.9589	69.9323	52.3432	81.1577	63.3708	67.0018	55.6302	80.3433	64.8015
A0A8I6AUH3	A0A8I6AUH3	A0A8I6AUH3_RAT	Ddx50	RNA helicase	51.6901	23.4997	60.5708	26.0057	33.6449		35.791	24.0047	43.6906	20.475	87.2154	22.4289	35.4453	15.1389	52.9066	29.0791
A0A096MKH4	A0A096MKH4	A0A096MKH4_RAT	Ube2j1	Ubiquitin-conjugating enzyme E2, J1	51.2642	78.4553	65.0157	108.925	63.6591	41.5625	74.3508	86.161	64.6782	86.1908	73.6884	88.1172	49.394	61.184	41.5994	104.614
F1MAD2	F1MAD2	INADL_RAT	Patj	InaD-like protein		34.4701		16.5443	37.0772			16.5806	49.8451	16.219		18.5563	11.9835			19.7773
P61150	P61150	FGF12_RAT	Fgf12	Fibroblast growth factor 12	443.629	117.905	394.563	215.774	439.619		455.313	227.539	416.636	193.134	432.115	197.519	439.993	113.318	500.048	368.501
O35986	O35986	ZRAB2_RAT	Zranb2	Zinc finger Ran-binding domain-containing protein 2	211.121	182.374	165.894	212.162	182.231	228.367	182.766	178.706	182.158	175.634	194.192	210.409	193.34	195.94		188.291
H1UBN0	H1UBN0	CPNE7_RAT	Cpne7	Copine-7	845.907	684.999	638.233	464.227	905.072	903.471	779.935	680.269	670.74	638.548	592.849	676.911	736.524	672.244	685.684	649.557
A0A8I5Y6A1	A0A8I5Y6A1	A0A8I5Y6A1_RAT	Ablim1	Actin-binding LIM protein 1	422.089	417.259	407.727	360.908	449.535	284.331	427.322	415.364	362.447	410.931	458.552	357.505	432.861	409.358	408.692	405.61
Q5FVJ0	Q5FVJ0	RUFY3_RAT	Rufy3	Protein RUFY3	662.178	870.958	738.849	1002.25	808.805	1034.37	822.195	973.296	742.22	880.655	757.265	955.312	953.702	785.205	777.821	956.112
O89038	O89038	MEF2D_RAT	Mef2d	Myocyte-specific enhancer factor 2D	33.0688	31.5042	44.857	28.5774	34.3928	19.8305	46.4189	41.0844	31.7154	32.0123	39.5904	31.9451	29.4016	28.6817	42.8996	27.2106
P67999	P67999	KS6B1_RAT	Rps6kb1	Ribosomal protein S6 kinase beta-1	105.551	63.5967	48.2421	35.9396	68.3244	38.7941	70.6288	58.3275	59.9713	69.335	81.6413	53.4407	90.6374		67.7619	59.359
F7F4L4	F7F4L4	F7F4L4_RAT	Dnajb12	DnaJ heat shock protein family (Hsp40) member B12	93.9551	73.2454	97.6065	77.4268	70.979	71.691	67.0387	73.9142	75.4901	75.4416	112.187	71.4785	68.3313	45.8493	48.5828	65.9917
A0A8I6GLR1	A0A8I6GLR1	A0A8I6GLR1_RAT	Col18a1	Collagen type XVIII alpha 1 chain	142.513	91.1561	109.633	74.4965	85.2375		72.4211	55.7601	80.456	111.84	127.355	85.7447	64.3789	73.5141		65.4201
O54783	O54783	CHKB_RAT	Chkb	Choline/ethanolamine kinase	160.242	139.461	186.284	169.81	163.794		174.13	154.285	164.083	159.954	162.633	176.192	172.834	125.6	170.851	184.038
P29457	P29457	SERPH_RAT	Serpinh1	Serpin H1	225.044	148.416	501.055	281.046	198.969		134.638	136.681	294.983	381.617	282.179	251.576	130.212	170.117	146.222	135.567
A7VJC2	A7VJC2	ROA2_RAT	Hnrnpa2b1	Heterogeneous nuclear ribonucleoproteins A2/B1	3415.3	2794.02	3683.5	2562.38	3371.59	2086.51	3871.27	2718.83	4102.66	2372.65	3341.43	2296.62	3622.59	2610.24	3202.38	2926.64
Q5M7T2	Q5M7T2	SPRY7_RAT	Spryd7	SPRY domain-containing protein 7	53.7017	49.5091	63.4187	52.9958	45.37	66.4093	55.8726	42.9012	59.1202	52.9741	51.43	53.7786	46.0644	31.0568	42.5289	45.0447
P48500	A0A0G2JWU1;A0A8I5ZVI4;P48500	TPIS_RAT	Tpi1	Triosephosphate isomerase	11206.7	2975.27	10153.2	7476.85	11672.6	3897.92	13173.3	7143.1	12060.9	5273.09	10062.4	6079.76	13409.8	5871.74	11689.1	8420.21
A0A8I6A678	A0A8I6A678	A0A8I6A678_RAT	Snx2	Sorting nexin-2	404.337	357.568	465.433	442.384	373.845	301.379	398.649	366.243	448.819	409.844	390.066	402.717	387.18	271.226	320.629	405.233
Q63430	Q63430	CSDC2_RAT	Csdc2	Cold shock domain-containing protein C2	104.801	68.8975		82.5572	75.6943		86.5891	70.5609	72.1686	56.6175	173.388	62.7636	75.1917	50.2127	67.2093	63.4652
P36953	P36953	AFAM_RAT	Afm	Afamin	103.981	24.3487	160.255	79.052	142.576		176.14	16.4497	121.35	94.8044	91.5717	37.1252	29.9952	47.657		23.8443
A0A0G2K5D7	A0A0G2K5D7	A0A0G2K5D7_RAT	Specc1	Sperm antigen with calponin homology and coiled-coil domains 1	151.336	98.5231	136.141	100.052	146.36	74.1003	103.922	88.1386	127.919	96.0334	160.503	87.0093	100.69	89.975	170.994	86.8351
P27274	P27274	CD59_RAT	Cd59	CD59 glycoprotein	1336.26	378.89	1421.89	896.445	1649.97	667.391	1440.03	1165.79	1266.66	971.737	1161.02	811.995	1221.35	919.174	1230.61	1200.36
A0A8I6GL39	A0A8I6GL39	A0A8I6GL39_RAT	Scamp2	Secretory carrier-associated membrane protein	49.6498	26.0552	66.3217	48.9609	31.1129		28.0894	23.3927	65.2966	42.6094	40.9799	34.8201	21.7142	31.4622	21.2227	26.0136
B2RZD1	B2RZD1	B2RZD1_RAT	Sec61b	Protein transport protein Sec61 subunit beta	162.306	276.049	308.646	278.187	211.38	144.253	201.778	213.631	231.055	284.959	232.66	252.791	209.522	226.187	186.26	211.684
Q6AYD1	Q6AYD1	MBLC1_RAT	Mblac1	Metallo-beta-lactamase domain-containing protein 1	78.7607	41.8638	39.177	35.1205	47.7446	54.2186	53.3368	39.6492	57.0192	34.6078	56.4043	38.8762	61.0365	28.9751	64.6763	34.3812
P45592	M0RC65;P45592	COF1_RAT	Cfl1	Cofilin-1	11130.8	7188.67	10633.4	8428.81	9460.82	6567.75	10717	8578.21	11067.7	8293.59	10288.7	8521.33	12368.7	6203.42	9567.83	9099.33
D4A8H8	D4A8H8	D4A8H8_RAT	Cyfip1	Cytoplasmic FMR1-interacting protein	303.999	174.303	308.785	231.986	233.052	207.035	223.019	224.013	316.807	223.754	278.118	227.292	196.527	220.702	218.02	216.553
P54777	P54777	PEX6_RAT	Pex6	Peroxisomal ATPase PEX6		33.7575	22.2391	39.0991	30.7764	43.6425	35.5792	38.7217	15.0112	32.3272	32.3611	41.6738	32.5474	35.1099	25.1337	26.4184
P12749	M0RE23;P12749;D4A1Z2	RL26_RAT	Rpl26	Large ribosomal subunit protein uL24	986.404	658.515	1034.54	966.678	803.786	666.381	787.195	823.919	1074.32	778.94	870.996	848.347	767.484	460.44	701.023	740.923
Q4KLI4	Q4KLI4	Q4KLI4_RAT	Ppil1	Peptidyl-prolyl cis-trans isomerase	88.9747	119.086	127.73	113.245	121.993	84.6694	127.343	91.0664	130.795	103.893	115.654	105.839	115.104	87.4848	108.961	87.2503
P97615	P97615	THIOM_RAT	Txn2	Thioredoxin, mitochondrial	157.83		168.08	565.8	162.704	271.633	218.666	275.243	140.523	463.999	165.288	319.213	221.695		187.495	267.336
Q4V887	Q4V887	S39A6_RAT	Slc39a6	Zinc transporter ZIP6	121.438	67.2181	69.7566	34.5504	104.97	35.0154	98.6336	33.462	114.975	40.432	101.279	53.8745	81.4666	46.2855	99.8665	43.049
Q9R066	Q9R066	CXAR_RAT	Cxadr	Coxsackievirus and adenovirus receptor homolog	94.5928	54.0395	97.3533	70.9514	115.603	96.1451	85.4385	65.0682	73.622	72.8442	84.7813	78.3281	104.328	59.1595		70.3925
A0A8I6A6B6	A0A8I6A6B6	A0A8I6A6B6_RAT	Ppp1r12b	Protein phosphatase 1 regulatory subunit		81.6713	80.0338	52.6715	97.7265	45.5131	60.6551	58.766	59.8113	68.2138	96.0365	52.1474	59.0679	77.1517	62.1367	69.1063
A6IE42	A6IE42	A6IE42_RAT	Lsm8	U6 snRNA-associated Sm-like protein LSm8	61.5017		61.9757		52.7308		73.3355	33.3221	79.8519	61.0008	60.7254	51.6686	95.6596		66.3859	75.1082
P16086	P16086	SPTN1_RAT	Sptan1	Spectrin alpha chain, non-erythrocytic 1	5976.09	6760.66	5821.79	7217.07	6532.8	6227.65	7599.99	7976.82	6186.68	7277.35	5524.94	7155.51	7344.92	6743.81	6014.2	7909.52
Q5XI97	Q5XI97	AASD1_RAT	Aarsd1	Alanyl-tRNA editing protein Aarsd1	143.573	101.267	158.944	130.188	142.616	83.795	107.238	117.215	168.747	104.084	171.133	105.602	103.317	87.4967	160.858	96.8574
Q7TT47	Q7TT47	SPG7_RAT	Spg7	Paraplegin	134.699	103.516	127.067	90.0376	115.321	111.744	126.575	108.806	112.587	88.5326	143.556	99.6893	99.4341	57.9083	122.121	101.92
P48508	P48508	GSH0_RAT	Gclm	Glutamate--cysteine ligase regulatory subunit	1635.95	1094.9	1144.61	1221.42	1453.42	270.807	1176.59	1152.43	1521.33	1067.58	1216.96	1181.9	1159.99	980.543	1099.21	1409.01
Q91ZY8	D3ZTX1;Q91ZY8	TRIM9_RAT	Trim9	E3 ubiquitin-protein ligase TRIM9	186.5	217.499	221.211	223.509	216.595	240.465	226.913	241.962	191.175	237.333	205.752	205.381	238.929	222.664	220.847	239.465
F7F5P9	F7F5P9	F7F5P9_RAT	G3bp2	G3BP stress granule assembly factor 2	368.936	201.019	353.184	237.156	332.068	245.722	347.478	259.832	365.572	262.054	289.1	276.884	295.396	274.432	296.12	263.382
O88797	O88797	DAB2_RAT	Dab2	Disabled homolog 2		28.5558	52.173	50.0053	64.9836		22.4862	38.279	35.822	61.4804	28.4898	56.5057	30.6713	29.936		39.272
Q99M75	Q99M75	RTN4R_RAT	Rtn4r	Reticulon-4 receptor	111.11	109.878	98.8523	114.223	129.031	124.934	135.622	91.2401	117.008	108.491	117.719	85.0066	134.675	102.71	115.319	89.7361
A6I4R1	A6I4R1	A6I4R1_RAT	Fam151b	Fam151b protein	50.9122	12.7929	40.9228	13.2293	35.1457		40.6903	15.7194	38.6092	26.899	31.8016	27.6102	26.8434		40.3404	24.7972
Q8K3P6	Q8K3P6	SCMC2_RAT	Slc25a25	Mitochondrial adenyl nucleotide antiporter SLC25A25	124.424	100.656	92.7912	106.603	111.39	146.508	91.8008	112.15	68.5146	91.7506	134.609	118.344	90.5356	93.3487	88.5816	118.182
D3ZEH2	D3ZEH2	D3ZEH2_RAT	Foxred1	FAD-dependent oxidoreductase domain containing 1	45.9079		35.9305	30.8882	52.07		43.8164	58.823	37.7145		34.8438	37.73	32.4198		66.3267	39.5605
O08629	O08629	TIF1B_RAT	Trim28	Transcription intermediary factor 1-beta	367.921	310.837	421.345	332.42	350.92	309.901	381.605	295.768	422.626	351.376	354.063	326.81	345.171	200.729	350.559	302.529
Q7TP52	Q7TP52	CMBL_RAT	Cmbl	Carboxymethylenebutenolidase homolog	219.65	84.2397	379.442	176.34	186.698	337.569	231.466	154.139	295.363	140.341	303.02	173.429	228.434	88.3231	241.631	175.778
Q5U2M6	Q5U2M6	DCAF8_RAT	Dcaf8	DDB1- and CUL4-associated factor 8	102.875	64.7426	87.4758	54.05	99.5588		82.7914	49.8485	100.226	45.28	119.487	58.6601	55.8554	42.52		45.8891
P07722	P07722	MAG_RAT	Mag	Myelin-associated glycoprotein	5095.48	1457.94	6049.67	4899.44	6385.76	4512.16	6522.48	5340.79	4980.99	2605.52	7456.9	3490.94	6810.72	5525.6	8182.12	5757.86
P62836	Q62636;P62836	RAP1A_RAT	Rap1a	Ras-related protein Rap-1A	6648.11	7607.23	6858.56	8679.79	6429.08	3456.83	6242.18	6796.24	5954.34	8037.99	7337.95	7990.9	6066.47	8864.28	6804.28	6562.01
P00787	P00787	CATB_RAT	Ctsb	Cathepsin B	1042.67	639.016	1798.1	767.383	748.054	316.841	824.094	601.9	1549.65	914.043	1142.77	855.535	775.509	603.052	729.004	556.436
Q5PPJ9	Q5PPJ9	SHLB2_RAT	Sh3glb2	Endophilin-B2	853.145	1044.1	821.122	953.84	1019.38	475.083	1163.56	1118.12	887.229	955.464	889.001	902.786	1000.31	1253.24	937.483	1077.16
Q5XI32	Q5XI32	CAPZB_RAT	Capzb	F-actin-capping protein subunit beta	1553.84	1261.54	1680.96	1783.38	1630.59	1660.98	1726.12	1687.25	1617.09	1719.98	1374.68	1664.82	1825.44	1213.36	1482.16	1654.45
Q7TQ20	Q7TQ20	DNJC2_RAT	Dnajc2	DnaJ homolog subfamily C member 2		44.9499	104.738	76.9633			68.6682	41.4227	97.845	61.4648	86.6367	41.282	49.0302	73.2277	67.2291	41.6647
Q9EPX4	Q9EPX4	P2Y12_RAT	P2ry12	P2Y purinoceptor 12	166.659	69.4709	157.05	111.02	86.9745	71.2845	84.208	78.258	120.458	129.03	175.243	99.1481	65.0644	109.67	63.3533	96.1722
Q5PQL2	Q5PQL2	CNOT9_RAT	Cnot9	CCR4-NOT transcription complex subunit 9	67.7217	57.0418	77.5567	60.9865	82.6987	29.0367	74.682	50.4616	83.6318	48.8839	75.274	48.2795	67.7323	69.2944	65.9572	65.4048
A0A8I5ZP12	A0A8I5ZP12	A0A8I5ZP12_RAT	Ago1	Argonaute RISC component 1			104.629	90.3107	118.356		107.718	72.4423	106.009	82.172	107.302	86.5795	84.3374		125.725	74.4406
A6JPV7	A6JPV7	A6JPV7_RAT	Cnot7	poly(A)-specific ribonuclease	82.1447	75.4123	91.6697	61.2674	53.3621		71.4046	52.0066	73.2168	91.4011	64.6162	75.1651	75.028	65.066	80.9929	57.3401
D3ZAS8	D3ZAS8	D3ZAS8_RAT	Sart3	Spliceosome associated factor 3, U4/U6 recycling protein	178.799	154.557	246.262	229.9	234.634	169.871	201.196	210.249	187.554	224.244	187.471	227.61	163.812	219.006	193.252	219.929
P97546	P97546	NPTN_RAT	Nptn	Neuroplastin	4001.53	2941.72	3387	4019.3	3711.16	3271.1	4428.63	4612.33	4137.39	3653.63	3266.99	3520.44	5105.72	3963.08	3965.71	4385.06
A0A8I5ZYG2	A0A8I5ZYG2	A0A8I5ZYG2_RAT	Macrod2	Mono-ADP ribosylhydrolase 2	121.686	100.697	113.487	95.1593	142.966	25.8957	140.284	121.768	107.864	103.382	112.964	111.422	132.181	106.005	128.742	108.667
Q5RKI9	A0A8I6AC13;Q5RKI9	RRFM_RAT	Mrrf	Ribosome-recycling factor, mitochondrial	87.91	50.8759	77.3904	71.8248	88.5476		75.8763	67.6983	98.508	60.0199	73.2577	64.573	88.0037	20.5087	96.4945	58.6615
Q6XVN8	Q62625;A0A0G2K9Q7;Q6XVN8	MLP3A_RAT	Map1lc3a	Microtubule-associated proteins 1A/1B light chain 3A	3630.52	2726.41	2887.21	1979.37	3129.77	1430.51	3135.81	2967.74	3960.76	2200.41	3001.44	2435.4	4048.08	4119.19	2818.52	3324.53
A6JVV4	A6JVV4	A6JVV4_RAT	Bcs1l	Mitochondrial chaperone BCS1	189.197	124.945	170.686	135.93	181.426	124.102	174.341	162.814	168.409	151.908	142.883	145.987	178.566	102.196	187.165	158.295
P11507	P11507	AT2A2_RAT	Atp2a2	Sarcoplasmic/endoplasmic reticulum calcium ATPase 2	1580.14	1718.44	1671.83	2299.01	1871.11	1801.33	1882.66	2502.17	1587.41	1983.53	1511.15	2034.45	2120.14	1323.19	1919.37	2347.16
P70627	P70627	FOLH1_RAT	Folh1	Glutamate carboxypeptidase 2	405.993	384.786	375.749	406.704	414.667	312.544	396.618	377.935	337.201	355.638	436.958	466.802	344.965	344.812	382.169	384.51
Q7TQ82	Q7TQ82	RT10_RAT	Mrps10	Small ribosomal subunit protein uS10m	75.9892	81.0042	88.5632	77.0328	117.863		98.6001	96.0035	79.3255	113.929	80.9598	57.1282	97.9189	44.3597	74.6252	54.4675
Q8VHF0	Q8VHF0	MARK3_RAT	Mark3	MAP/microtubule affinity-regulating kinase 3	161.203	139.762	163.487	108.912	179.966	78.7586	169.104	136.464	139.027	129.008	178.729	112.861	153.525	109.144	185.82	123.654
F1LTE0	F1LTE0	TANC2_RAT	Tanc2	Protein TANC2	114.004	86.2677	105.705	91.4739	108.177	33.6637	117.084	98.7692	99.8603	93.3678	115.578	81.7178	102.242	97.4351	126.229	95.2619
Q9JJM9	Q9JJM9	SEPT5_RAT	Septin5	Septin-5	4035.05	2107.51	4188.87	2595.87	4816.17	2793.53	5145.56	2690.95	3765.81	2146.67	3715.48	2827	4716.43	2107.06	4324.02	3095.35
D3ZMS5	D3ZMS5	D3ZMS5_RAT	Tiam2	TIAM Rac1 associated GEF 2	181.172	162.581	192.926	254.075	182.333	64.607	198.947	191.142	171.607	217.445	174.986	209.901	212.485	174.195	196.835	236.196
P19945	D3ZJT4;P19945	RLA0_RAT	Rplp0	Large ribosomal subunit protein uL10	1337.16	813.186	1378.74	932.32	1200.76	767.266	1057.34	941.997	1375.88	938.085	1220.71	1052.13	1057.79	728.683	1124.79	921.076
P83871	P83871	PHF5A_RAT	Phf5a	PHD finger-like domain-containing protein 5A		126.709	245.001	181.089	141.562	151.077	137.318	101.978	271.725	119.823	180.956	127.467	132.194	143.851	143.285	113.12
P84083	P84083	ARF5_RAT	Arf5	ADP-ribosylation factor 5	9204.96	5502.11	9374.25	10051.7	10068.7	7498.92	10216.4	6759.75	9076.5	8382.15	9916.28	7591.93	10947.8	6174.3	9935.29	7337.66
D3ZN95	D3ZN95	HCFC1_RAT	Hcfc1	Host cell factor 1	162.238	144.89	163.446	142.705	160.31	100.263	150.472	120.321	186.413	141.164	155.077	139.548	130.275	144.637	163.8	131.513
Q8VHK0	Q8VHK0	ACOT8_RAT	Acot8	Acyl-coenzyme A thioesterase 8	80.5517		59.148	75.2701	74.3745	88.2162	56.674	54.4054	90.8797	57.2741	85.5752	41.9861	62.8399	73.2166	72.8666	94.1473
A0A8I5ZVL4	A0A8I5ZVL4	A0A8I5ZVL4_RAT	Cdkl5	Cyclin-dependent kinase-like 5	107.792	88.049	87.0162	72.8407	108.999	58.1263	111.914	88.7418	87.5665	80.762	108.13	71.4754	111.467	73.5524	114.04	82.0883
Q4QQV8	Q4QQV8	CHMP5_RAT	Chmp5	Charged multivesicular body protein 5	139.53	94.3837	141.632	128.717	140.038	94.578	147.862	82.5391	142.532	147.122	152.761	77.1329	143.94		121.606	54.7243
A0A8I6AUY4	A0A8I6AUY4	A0A8I6AUY4_RAT	Mrps30	Mitochondrial ribosomal protein S30	90.3216	119.169	93.9535	99.6625	88.132	70.9934	84.3718	110.416	82.0577	130.642	103.947	95.3504	77.479	98.4159	101.635	110.369
A0A8I5ZW41	A0A8I5ZW41	A0A8I5ZW41_RAT	Ptprt	protein-tyrosine-phosphatase	65.4889	50.3761	51.8558	30.9814	60.7337		58.9858	39.1101	59.5035	47.831	59.5128	38.2927	58.0425	41.6514	55.504	47.1407
Q6NX65	Q6NX65	PDC10_RAT	Pdcd10	Programmed cell death protein 10	459.306	446.098	457.745	434.169	498.398	480.98	437.28	467.306	458.065	452.052	422.987	473.073	456.755	247.956	436.609	484.703
D3ZQQ1	D3ZQQ1	D3ZQQ1_RAT	Aftph	Aftiphilin		56.3349	91.2687	76.9991	96.5875	12.1699	40.1299	55.7989	102.321	71.2374		39.269	64.452	56.7154	98.5186	44.7205
A0A0G2K6N9	A0A0G2K6N9	A0A0G2K6N9_RAT	Commd4	COMM domain containing 4	61.0325	70.4529	112.413	80.4119	102.405		70.0754	79.4431	92.4931	69.6599	88.8327	82.3616	65.7554	66.0629	103.204	68.5528
F1MAQ4	F1MAQ4	F1MAQ4_RAT	Trappc10	Trafficking protein particle complex subunit 10	284.213	245.695	291.3	265.815	291.187	260.978	273.045	255.883	286.673	263.057	286.799	259.79	270.994	180.043	309.137	272.728
Q6P6S0	Q6P6S0	SNP47_RAT	Snap47	Synaptosomal-associated protein 47	139.63	76.9586	133.763	79.9983	129.466	154.256	104.011	41.5936	142.505	70.1254	126.446	72.7253	119.456	71.4025	113.531	90.9568
O35952	O35952	GLO2_RAT	Hagh	Hydroxyacylglutathione hydrolase, mitochondrial	603.489	883.502	634.198	674.181	712.075	368.776	748.119	805.381	665.999	634.184	692.053	752.648	762.92	797.211	732.958	775.68
P18757	P18757	CGL_RAT	Cth	Cystathionine gamma-lyase	136.486	95.3749	113.296	102.729	104.541		80.1323	72.5931	129.484	81.8554	200.329	60.2219	105.978	70.8355	151.143	72.5944
F7EYG9	F7EYG9	F7EYG9_RAT	Stat2	Signal transducer and activator of transcription	85.1283	29.2086	69.2822	65.8636	36.5156		29.4459	33.3398	82.878	50.9179	63.8335	61.9528	28.0678	30.1167	49.4607	30.5847
D4ADL7	D4ADL7	D4ADL7_RAT	Xxylt1	Xyloside xylosyltransferase 1	75.6268	63.9092	65.8156	52.0783		137.366	55.3027	54.345		67.8624		57.8586	56.061	55.8932		55.3608
Q5BJZ6	Q5BJZ6	CARME_RAT	Carnmt1	Carnosine N-methyltransferase		19.7432	22.5203	30.0883	28.4116		33.3934	21.8539	27.9273	23.9485	26.6388	20.3978	23.287	39.1852		13.4474
A0A8I6AH91	A0A8I6AH91	A0A8I6AH91_RAT	Pcbp1	Poly(rC) binding protein 1	1407.24	272.445	1415.01	417.971	1350.08	783.631	1301.12	780.468	1258.51	582.071	1358.43	592.042	1181.85	81.4357	1319.36	664.724
Q8K1Q4	Q8K1Q4	LZTS3_RAT	Lzts3	Leucine zipper putative tumor suppressor 3	112.363	107.583	92.2289	90.1266	117.741	135.331	116.281	113.479	102.111	97.3861	102.344	96.1668	112.328	117.799	101.613	99.1025
G3V9S9	G3V9S9	G3V9S9_RAT	Sec24d	SEC24 homolog D, COPII coat complex component			57.7019	31.9492	38.9763		23.241		31.5351	30.1597	69.7918	35.4793	18.1027			22.5985
A0A0G2JU49	A0A0G2JU49	A0A0G2JU49_RAT	Mtx1	Metaxin 1	126.307	165.882	123.401	116.679	143.646	105.738	198.293	144.602	150.201	99.3684	131.488	139.551	145.828	145.87	127.903	155.102
A0A0G2JUV4	A0A0G2JUV4	A0A0G2JUV4_RAT	Mrpl1	Mitochondrial ribosomal protein L1	254.154	171.807	189.256	164.428	206.458	448.868	183.399	178.95	223.54	156.433	249.6	172.372	184.827	171.747	242.024	198.692
Q63344	Q63344	MOT2_RAT	Slc16a7	Monocarboxylate transporter 2	111.731	92.6473	120.57	80.8463	125.207		108.354	73.9257	109.741	92.8474	136.93	77.895	105.738	140.569	145.672	110.354
Q9R1B1	Q9R1B1	T10B_RAT	Timm10b	Mitochondrial import inner membrane translocase subunit Tim10 B	70.9704		61.6473	19.1284	67.8589		60.259	27.035	56.3749		84.0538	24.7528	66.7141		83.7742	46.7809
D4AAR7	D4AAR7	D4AAR7_RAT	Ccdc136	Coiled-coil domain containing 136	88.5289	85.4615	84.3359	87.6092	94.7374	70.5837	87.629	96.413	76.1896	86.9904	75.6537	102.356	102.21	97.7872	75.6316	112.652
B1WC43	B1WC43	B1WC43_RAT	Tmem41a	Transmembrane protein 41a	145.727	72.6122	132.321	27.2532	86.4395		107.538	64.9973	160.03	45.5271	136.76	64.7968	97.8382	136.336	103.639	97.6524
Q9ER34	Q9ER34	ACON_RAT	Aco2	Aconitate hydratase, mitochondrial	9987.14	8169.25	9561.06	11615.6	11199.8	8878.46	11952.6	12412.2	9246.38	10567.5	8774.32	11447.5	12780.3	8808.3	9810.6	12847.2
P12785	P12785	FAS_RAT	Fasn	Fatty acid synthase	795.59	655.98	806.666	701.412	814.477	827.018	842.808	724.923	773.565	657.485	777.783	716.065	855.023	687.699	859.758	829.588
B0BMY7	Q5RJR2;B0BMY7;A0A8I6GGS8	B0BMY7_RAT	Twf2	Twinfilin actin-binding protein 2	352.733	358.208	355.34	253.651	335.556	469.222	341.451	344.893	364.962	310.278	330.611	335.022	379.919	317.388	329.939	369.876
P25304	P25304	AGRIN_RAT	Agrn	Agrin		66.7609	88.1928	69.3053	82.2689	58.1658	68.1399	79.2336	66.7862	73.1124	79.3771	74.8418	83.4831	70.9711	56.0717	80.0499
Q810F4	Q810F4	FAM3C_RAT	Fam3c	Protein FAM3C	66.0249	22.3575	61.1059	24.5494	43.4072		31.3318	15.7223	56.9052	26.7604	54.6014	24.828	26.1583	21.9193	53.6325	22.2173
A0A8I6ANL9	A0A8I6ANL9	A0A8I6ANL9_RAT	Cdc23	Cell division cycle 23	84.4691	58.8894	73.7757	59.6763	93.3915	52.0041	63.6488	53.9787	71.1727	70.5268	63.6228	66.6731	57.3616	59.1044	78.6133	65.9932
A6J6P2	A6J6P2	A6J6P2_RAT	S100a16	S100 calcium binding protein A16	773.523	54.2234	668.234	92.858	350.887	135.791	517.957	61.6172	726.635	55.0592	956.585	74.4576	558.651	53.1242	578.594	169.126
Q5XII0	Q5XII0	EPDR1_RAT	Epdr1	Mammalian ependymin-related protein 1	564.892	429.218	700.313	340.047	601.754	299.451	662.733	438.698	572.54	359.764	722.122	463.584	666.64	474.303	708.358	488.624
Q6AYL5	Q6AYL5	SF3B4_RAT	Sf3b4	Splicing factor 3B subunit 4	68.8085	78.7263	59.5481	64.6767	35.3673		56.3352	58.1901	68.9454	71.5382	53.7999	72.9415	47.9472	59.4059	55.3369	48.2006
O35052	O35052	CDS1_RAT	Cds1	Phosphatidate cytidylyltransferase 1	43.6443	28.3374	42.1873	26.7247	48.4977		65.0722	40.2535	44.9903	24.417		40.5171	38.8711			70.8865
A0A8I5YCH6	A0A8I5YCH6	A0A8I5YCH6_RAT	Aaas	Aladin WD repeat nucleoporin	42.2854	27.576	50.4988	41.7794	33.247		33.1461	38.539	43.9511	49.8148	26.0914	36.9981	37.2453	36.4651	39.5562	32.8761
P24268	P24268	CATD_RAT	Ctsd	Cathepsin D	1704.39	1499.78	4370.39	2740.16	1344.79	1255.48	1143.97	1250.66	2384.42	2751.75	2444.65	2229.36	1211.44	676.325	1154.44	1154.85
Q62689	Q62689	JAK2_RAT	Jak2	Tyrosine-protein kinase JAK2		16.8224	24.3874		21.0039		20.6683	12.7338	24.8779	19.0769		15.1172	15.1222			14.1398
P62278	P62278;M0RCY2	RS13_RAT	Rps13	Small ribosomal subunit protein uS15	1689.45	1338.35	2103.24	1361.14	1427.55	491.272	1510.84	1407.73	1847.39	1694.08	1631.53	1467.86	1365.66	1329.87	1530.68	1442.01
O88871	O88871	GABR2_RAT	Gabbr2	Gamma-aminobutyric acid type B receptor subunit 2	234.682	247.155	192.514	237.883	237.256	271.941	234.816	302.282	194.411	262.263	216.043	254.857	252.782	200.74	232.18	271.857
Q9ES71	Q9ES71	GNPAT_RAT	Gnpat	Dihydroxyacetone phosphate acyltransferase	28.9057	30.2052	27.2615	28.5446	22.3454		22.8598	23.5801	21.3212	32.0809	32.7743	30.8274	27.4008	23.5432	51.5843	31.2508
Q642G4	Q642G4	PEX14_RAT	Pex14	Peroxisomal membrane protein PEX14	129.996	103.366	125.472	142.928	136.216	128.264	128.644	132.004	101.348	140.51	121.136	149.014	125.786	131.933	124.485	127.233
Q66HG5	Q66HG5	TM9S2_RAT	Tm9sf2	Transmembrane 9 superfamily member 2	131.282	41.6481	128.727	67.8171	95.4932		93.7594	70.1078	110.782	62.9673	98.885	77.9449	103.257	43.2443	102.177	86.2693
Q5HZX7	Q5HZX7	LDAH_RAT	Ldah	Lipid droplet-associated hydrolase	31.8943		36.6685	34.1974	23.1392		32.8325	43.9509	33.0887		36.2693		27.8824	40.9822	51.4194	8.1407
P58200	P58200	VTI1B_RAT	Vti1b	Vesicle transport through interaction with t-SNAREs homolog 1B	247.106	150.087	284.388	153.134	216.1		205.679	181.237	235.063	176.359	226.569	167.753	209.134	111.671	242.47	173.219
P0DSP1	P0DSP1	SORL_RAT	Sorl1	Sortilin-related receptor	47.1368	40.4123	73.3545	31.4113	54.8833	56.2014	52.0301	42.0589	49.0859	42.6726	59.1632	33.3381	40.7407	31.2026	74.02	35.9868
O88813	O88813	ACSL5_RAT	Acsl5	Long-chain-fatty-acid--CoA ligase 5		37.1107	82.5204	39.011	72.5811	17.5817	57.5271	43.5527	65.9683	54.2579	58.5974	43.2157	52.4304	50.0728	90.6601	44.8658
Q9HB97	Q9HB97	PARVA_RAT	Parva	Alpha-parvin	68.4799	86.9916	85.9283	62.0443	63.0963		64.2706	70.9537	75.5223	61.4676	89.6247	83.518	53.536		59.4255	59.4696
P62138	P62138;P63088;P62142	PP1A_RAT	Ppp1ca	Serine/threonine-protein phosphatase PP1-alpha catalytic subunit	1323.13	778.256	1219.73	731.619	1313.79	483.559	1293.61	1028.13	1209.74	877.711	1059.41	767.775	1349.97	976.8	1134.17	995.895
D3ZUL1	D3ZUL1	D3ZUL1_RAT	Ccdc124	Coiled-coil domain containing 124		155.695	208.91	44.6075	202.103		179.158	134.185	196.932	101.143	194.694	93.6768	177.102	144.751	221.483	179.148
P69736	P69736	EDF1_RAT	Edf1	Endothelial differentiation-related factor 1		121.18	181.644	176.089	110.878	85.4914	139.553	121.431	225.452	110.232	143.695	185.326	116.908	125.487	129.157	145.96
A0A8I5ZZF0	A0A8I5ZZF0	A0A8I5ZZF0_RAT	Itih5	Inter-alpha-trypsin inhibitor heavy chain 5	61.2838	69.983	61.9574	68.0694	68.8452	65.7157	53.3934	58.2698	65.467	65.694	61.9988	70.2587	52.6957	55.8155	52.2438	67.3033
P97834	P97834	CSN1_RAT	Gps1	COP9 signalosome complex subunit 1	529.012	347.687	496.756	412.31	497.041	288.433	478.518	406.944	505.841	421.712	480.407	334.372	469.641	383.457	483.462	377.903
Q9JKA8	Q9JKA8	HCN3_RAT	Hcn3	Potassium/sodium hyperpolarization-activated cyclic nucleotide-gated channel 3		11.6258	29.2987	18.5857	31.1229	27.0017	20.8326	14.3396	34.809	15.3598	22.9249	12.0341	24.7392	20.1778	32.161	23.2307
Q66HA5	Q66HA5	C2D1A_RAT	Cc2d1a	Coiled-coil and C2 domain-containing protein 1A	111.224	108.731	113.674	87.5756	106.034	99.2467	110.381	92.9437	101.069	90.1477	150.873	91.2537	100.627	88.8098	131.498	87.1929
Q80ZA5	Q80ZA5	S4A10_RAT	Slc4a10	Sodium-driven chloride bicarbonate exchanger	237.215	151.267	200.401	157.93	290.065	215.399	228.137	142.333	193.981	172.341	199.142	164.432	223.162	135.836	237.141	153.391
A0A8I5ZWT0	A0A8I5ZWT0	A0A8I5ZWT0_RAT	Pcbp3	Poly(rC) binding protein 3	138.42	49.5935	152.986	65.4495	145.185	266.842	109.274	73.0996	86.8332	95.8144	113.45	89.6625	97.2785	65.4538		75.5915
Q6AY62	Q6AY62	NEUFC_RAT	Cyb5d2	Neuferricin	84.0769	66.033		88.6664	57.7048			104.22	50.2189	76.6292		102.057	52.7054		49.7904	85.5379
Q4KLH7	Q4KLH7	Q4KLH7_RAT	Rad21	RAD21 cohesin complex component	51.8793	37.514	50.5477	46.439	48.2041		37.0864	41.8014	58.9686	39.7937	46.2517	36.7527	32.6911	44.1142	59.517	37.726
O35977	O35977	O35977_RAT	Gfra2	GDNF family receptor alpha-2	90.0562	22.8722	109.374	61.3141	83.4669	124.678	112.207	71.9794	92.2924	55.4311	91.2209	61.2419	140.835	39.4126	98.2313	63.9257
A0A8I6B436	A0A8I6B436	A0A8I6B436_RAT	Lyst	Lysosomal trafficking regulator	26.1152	39.042	13.3572	31.6608	18.1185		13.8087	23.2986	15.3257	32.1218	18.6094	38.1185	20.2464	34.3364	26.7238	24.4941
P35400	P35400	GRM7_RAT	Grm7	Metabotropic glutamate receptor 7	192.982	46.6176	154.698	69.8541	166.083	43.7087	126.549	94.7736	152.534	78.1008	113.691	89.8246	146.173	31.9826	109.981	115.798
Q6AYS6	Q6AYS6	SNX17_RAT	Snx17	Sorting nexin-17	101.841	109.214	103.907	114.06	103.903		93.8534	97.5108	98.8481	106.186	118.99	100.844	99.5457	108.257	93.3798	106.16
A0A8J8XTW6	A0A8J8XTW6	A0A8J8XTW6_RAT	Vps9d1	VPS9 domain containing 1	30.2235		48.4671	22.5171	32.6787		32.9281	35.3648	39.7719	31.5993	33.9562	34.9552	38.0731		56.7135	38.9481
P0C219	P0C219	SLMAP_RAT	Slmap	Sarcolemmal membrane-associated protein	140.891	174.708	148.335	184.31	174.853	194.3	179.901	182.946	156.925	173.338	128	177.946	174.688	167.139	147.892	185.095
Q4KM77	Q4KM77;A0A8I5ZSD0	EI24_RAT	Ei24	Etoposide-induced protein 2.4 homolog	53.3532	91.8621	70.8453	70.0365	84.4026		59.3662	79.4211	74.9555	67.847	65.48	84.8975	65.2288	58.4847	71.2605	81.6725
P29315	P29315	RINI_RAT	Rnh1	Ribonuclease inhibitor	705.484	714.387	979.106	619.786	755.215	555.749	750.633	621.632	839.84	681.271	784.884	779.188	745.154	626.358	663.085	692.396
Q4QRB4	Q4QRB4;A6IXU7	TBB3_RAT	Tubb3	Tubulin beta-3 chain	16577.7	12461.6	12832.1	14270.5	18015.6	13105.3	17728.8	12205.2	17344.7	11378.5	18071.5	11005.5	18098.2	18392.1	17594.5	13605.6
Q63537	Q63537	SYN2_RAT	Syn2	Synapsin-2	7362.16	6834.42	6576.47	5850.32	7633.68	5961.29	8119.5	7435.8	7182.81	6586.65	5794.1	6723.35	7529.79	5877.59	6238.37	7349.33
Q6AXN3	Q6AXN3	TMED5_RAT	Tmed5	Transmembrane emp24 domain-containing protein 5			135.807	84.7624	110.388		95.41	75.4803	150.03	84.6129	86.4987	97.55	86.1438	91.2065		72.4202
Q63358	Q63358	MYO9B_RAT	Myo9b	Unconventional myosin-IXb	27.1836	12.8291	21.2035	50.5245	49.6901			23.5572	18.2707	36.6282		22.5564	11.4994	30.8946		9.86848
Q9JHU0	Q9JHU0	DPYL5_RAT	Dpysl5	Dihydropyrimidinase-related protein 5	4571.74	3492.45	3711.86	3056.59	4833.57	4018.73	4770.34	4330.32	3930.47	3401.93	3468.57	3760.77	4554.39	4122.95	3838.04	4435.76
D3ZYT2	D3ZYT2	D3ZYT2_RAT	Mrps5	Mitochondrial ribosomal protein S5	53.6428	52.4197	36.6947	49.7024	32.0613	35.9382	44.6589	45.8227	65.1222	55.4091	37.9851	26.3988	34.538	62.1158	22.9237	35.947
P13601	Q8K4D8;P13601	AL1A7_RAT	Aldh1a7	Aldehyde dehydrogenase, cytosolic 1	203.06	247.943	305.238	225.528	341.843		471.698	254.698	314.576	142.247	280.378	279.531	454.135	258.601	305.898	489.512
F1MAA1	F1MAA1	F1MAA1_RAT	Usp47	Ubiquitin carboxyl-terminal hydrolase 47	95.3882	104.481	110.414	97.3265	105.619	119.259	95.7443	105.786	101.756	99.7133	106.891	95.9674	100.607	127.713	115.09	103.105
F7F875	F7F875	F7F875_RAT	Srpra	SRP receptor subunit alpha	64.5054	56.0646	103.18	69.2469	74.1827		45.3513	58.5957	100.368	60.1766	84.3962	59.4676	47.0614	32.98	88.8844	37.7015
Q02874	Q02874	H2AY_RAT	Macroh2a1	Core histone macro-H2A.1	999.953	1265.77	1279.02	1211.8	1074.73	850.549	1087.16	965.788	1365.05	1292.61	1137.54	1039.35	996.066	1493.68	976.246	1238.99
P32551	P32551	QCR2_RAT	Uqcrc2	Cytochrome b-c1 complex subunit 2, mitochondrial	3915.73	3805.05	3855.91	3466.6	4295.08	2785.52	4343.88	4319.22	3829.32	3569.56	3753.48	3798.48	4548.59	4032.3	4158.62	4591.16
P50878	A0A8I6ASF5;P50878	RL4_RAT	Rpl4	Large ribosomal subunit protein uL4	1165.34	909.359	1250.93	881.326	994.844	769.302	1042.33	865.499	1433.63	972.811	1098.19	828.527	1070.46	781.392	932.393	857.017
Q5FVM7	Q5FVM7	DJC16_RAT	Dnajc16	DnaJ homolog subfamily C member 16	36.0803	60.1829	42.9302	57.3059	55.7429	56.2211	50.8489	50.8097	46.6932	58.2432	52.1637	44.5878	39.9841	58.8499	32.7005	63.3856
P09951	P09951	SYN1_RAT	Syn1	Synapsin-1	7581.94	4811.56	6293.84	4493.88	7581.69	6736.67	8208.83	6347.83	6915.71	4778.31	6436.9	4289.49	8101.6	5157.06	7329.43	7334.02
Q5XIP9	Q5XIP9	TMM43_RAT	Tmem43	Transmembrane protein 43	99.3191	69.9052	122.776	92.3959	88.1379	69.3095	71.3795	72.1785	116.845	84.7943	104.587	88.6835	68.2869	64.1835	85.8234	71.0126
Q7TP77	Q7TP77	Q7TP77_RAT	Mrpl49	Large ribosomal subunit protein mL49	143.925	64.5321	161.401	127.02	116.961	161.948	129.813	136.146	136.455	108.782	163.24	108.262	144.042	71.7686	123.45	136.105
P09414	A0A8I6AFY4;P09414;A0A0G2K1B6;O70188	NFIA_RAT	Nfia	Nuclear factor 1 A-type		153.622	87.4597	119.378	65.969	150.843	65.743	93.7715		138.582		112.784	65.5685	190.276	72.4775	115.427
P34900	P34900	SDC2_RAT	Sdc2	Syndecan-2		75.5853		66.9506		64.7434	65.8762	83.3599		73.0467		67.2194	72.9813	82.2675		72.2293
P05696	P05696	KPCA_RAT	Prkca	Protein kinase C alpha type	244.5	349.687	261.094	239.199	289.298	470.561	357.603	286.42	288.68	312.679	230.748	287.373	274.535	307.865	278.498	302.056
Q5XFW6	Q5XFW6	WDR6_RAT	Wdr6	tRNA (34-2'-O)-methyltransferase regulator WDR6			42.0396	81.4226	69.4333		36.5578	47.2146	64.8979	62.2333		67.3844	41.6229	58.3344		49.0159
D3ZAQ0	D3ZAQ0	D3ZAQ0_RAT	Fundc2	FUN14 domain containing 2	247.693	283.893	217.041	402.579	272.038	317.199	261.604	432.647	227.292	409.701	183.369	386.962	363.063	513.123	233.875	408.103
A0A0G2K2Z0	A0A0G2K2Z0	A0A0G2K2Z0_RAT	Eml4	EMAP like 4	152.979	120.482	138.804	108.195	118.665	118.785	114.773	106.431	151.979	114.479	134.721	107.948	111.769	127.878	129.733	90.9285
D3ZTV7	D3ZTV7	D3ZTV7_RAT	Ash2l	ASH2 like histone lysine methyltransferase complex subunit		35.4173	22.3723	40.3329		57.8128	46.084	30.8777	37.8642	40.9511	21.3459	36.2317	36.5482	21.9369		30.1784
D3ZHC4	D3ZHC4	D3ZHC4_RAT	Hebp2	Heme binding protein 2	68.881	37.594	66.6445	34.1593	64.3994		66.1063	49.6356	57.3868	35.0851	70.2439	54.0652	62.1278	45.6054	104.424	52.5771
D3ZVK3	D3ZVK3	D3ZVK3_RAT	Trmt6	tRNA (adenine(58)-N(1))-methyltransferase non-catalytic subunit TRM6			21.6983	30.6382		19.6225		18.4637	34.6891	15.2278		23.5157	13.8833	24.0321		26.2668
P10860	P10860	DHE3_RAT	Glud1	Glutamate dehydrogenase 1, mitochondrial	6573.47	5321.25	5422.54	5444.66	6598.99	4520.48	6081.63	5717.79	5056.65	6152.06	5434.91	5811.46	5708.39	5500.8	5174.23	6180.98
Q5XI81	Q5XI81;A0A8J8YNR6	FXR1_RAT	Fxr1	RNA-binding protein FXR1	283.42	278.92	311.654	304.488	307.782	228.59	244.796	303.324	286.376	312.081	288.246	283.398	289.663	287.664	262.053	289.347
A0A0G2K7P2	A0A0G2K7P2	A0A0G2K7P2_RAT	Phf14	PHD finger protein 14	37.504		38.1441	32.2915			28.523	28.7061	45.6814	35.46	28.2248	30.5955	26.7493		36.2147	30.9874
Q9ERE6	Q9ERE6	MPRIP_RAT	Mprip	Myosin phosphatase Rho-interacting protein	116.378	98.9749	94.8642	75.0995	96.4035	134.576	89.0331	75.6276	104.691	84.5657	111.522	74.7454	81.2626	94.407	115.341	79.617
A0A8L2QHS0	A0A8L2QHS0	A0A8L2QHS0_RAT	Rasip1	Ras interacting protein 1		13.8516		17.989	54.1954			11.9084		14.206		16.5806		21.1186		17.5652
G3V7G9	G3V7G9	G3V7G9_RAT	Eif3l	Eukaryotic translation initiation factor 3 subunit L	210.293	260.531	249.773	214.667	219.172	123.933	180.744	209.373	240.529	239.866	218.694	225.042	179.209	239.294	218.006	215.696
P13086	P13086	SUCA_RAT	Suclg1	Succinate--CoA ligase [ADP/GDP-forming] subunit alpha, mitochondrial	2490.13	805.688	1637.91	424.931	2220.68	770.664	2224.71	987.969	1924.25	494.355	1813.67	641.805	2071.03	671.827	2231.67	1212.36
P23593	P23593	APOD_RAT	Apod	Apolipoprotein D	701.362	307.194	1243.03	898.325	572.006	541.43	553.345	624.443	598.502	821.673	965.877	937.01	555.573	559.8	549.102	686.929
D4A5X7	D4A5X7	D4A5X7_RAT	Gdap1	Ganglioside-induced differentiation-associated-protein 1	940.129	696.937	845.943	1127.82	1045.53	1441.03	1100.21	1244.67	802.001	1056.86	707.829	1157.32	1147.07	445.398	741.428	1096.13
D4A4U1	D4A4U1	D4A4U1_RAT	Ece2	Endothelin-converting enzyme 2		22.7812		50.6458	45.6104			33.9392		31.5156		35.6545		35.5527		30.7527
B5DFC3	B5DFC3;D3ZCT7	B5DFC3_RAT	Sec23a	Protein transport protein SEC23	341.065	185.826	327.61	193.859	299.176	665.035	314.18	233.586	311.168	226.796	325.298	225.713	253.799	194.155	283.568	251.692
F1LP13	F1LP13	F1LP13_RAT	Ptprg	protein-tyrosine-phosphatase	88.9964	48.0207	87.0864	67.2419	97.5716	37.4714	65.0897	70.5304	64.3195	75.4944	107.995	55.7696	74.6395	43.5422	84.1993	73.4896
M0R9Q1	M0R9Q1	M0R9Q1_RAT	Rbm14	RNA binding motif protein 14	168.334	132.885	179.671	141.086	187.46	126.97	172.699	127.456	202.517	124.845	204.52	112.228	183.188	145.521	184.961	116.207
Q66HD3	Q66HD3	NASP_RAT	Nasp	Nuclear autoantigenic sperm protein	134.408	154.78	188.323	174.83	144.217	130.696	166.209	119.232	243.993	143.444	155.703	132.208	139.86	139.971	115.032	116.846
Q6P9T8	P69897;A6KQR9;Q6P9T8	TBB4B_RAT	Tubb4b	Tubulin beta-4B chain	37030.7	17941.9	33019.1	27741.7	38090.7	18332.9	37822.5	25896.9	32385.1	23263.9	39590.2	25055.6	40742.5	31065.4	42183.1	30443.4
D3ZQP6	D3ZQP6	D3ZQP6_RAT	Sema7a	Semaphorin 7A (John Milton Hagen blood group)	229.676	142.703	230.972	195.776	205.003	134.68	180.076	195.917	207.759	179.203	232.536	157.991	209.62	126.392	222.437	173.587
Q5U204	Q5U204	LTOR3_RAT	Lamtor3	Ragulator complex protein LAMTOR3	114.234	108.734	125.831		124.481		134.374	189.667	139.402		100.026		161.684	231.578	92.4596	156.249
B4F795	B4F795	CTL2_RAT	Slc44a2	Choline transporter-like protein 2	552.177	175.24	633.652	144.328	540.734		509.456	162.037	612.148	171.484	686.819	188.152	570.21	259.493	458.493	228.995
P11506	P11506	AT2B2_RAT	Atp2b2	Plasma membrane calcium-transporting ATPase 2	1809.67	1861.44	1829.44	2137.14	2107.39	2405.11	2165.18	2494.31	1644.88	2012.68	1846.26	2036.12	2155.07	1708.91	2260.19	2418.09
D3ZHG0	D3ZHG0	D3ZHG0_RAT	Hacd2	Very-long-chain (3R)-3-hydroxyacyl-CoA dehydratase	60.7359	22.3734	84.46	70.1358	43.4022			57.3849	60.6105	56.1166	59.5683	50.2733	32.0738		71.6548	48.0156
Q62703	Q62703	RCN2_RAT	Rcn2	Reticulocalbin-2	118.413	405.033	186.672	181.351	153.581	269.74	223.659	259.879	157.442	301.672	120.241	249.968	215.709		131.127	250.064
P23514	P23514	COPB_RAT	Copb1	Coatomer subunit beta	274.207	191.57	328.858	292.473	272.45	289.007	245.903	244.682	296.867	260.163	271.781	231.82	235.089	264.658	254.314	233.961
D3ZQG3	D3ZQG3	D3ZQG3_RAT	Rhbdd2	Rhomboid domain containing 2	35.5424	27.0669	24.8248	16.5355	33.9208		26.7903	24.0201	29.6135	19.4242	28.5697	22.5469	16.6699		31.9594	15.1932
A0A8I5YC59	A0A8I5YC59	A0A8I5YC59_RAT	Pcdh10	Protocadherin 10	144.305	138.411	147.522	133.15	153.862	123.958	138.92	159.395	146.23	142.222	126.781	153.528	151.676	148.752	134.693	159.891
D3ZGQ8	D3ZGQ8	D3ZGQ8_RAT	Rsf1	Remodeling and spacing factor 1	14.1126	19.6495	25.3977	17.1806			16.3295	15.7595	21.5211	16.686		20.9967	20.368	21.9602		10.4713
Q10728	Q10728	MYPT1_RAT	Ppp1r12a	Protein phosphatase 1 regulatory subunit 12A	199.266	255.344	241.982	255.434	228.905	201.834	243.162	243.757	216.373	293.001	195.616	268.872	263.708	201.022	197.318	255.451
A0A8I6AA52	A0A8I6AA52	A0A8I6AA52_RAT	Wdr48	WD repeat-containing protein 48	186.97	198.029	145.273	180.072	182.79	194.468	181.308	183.233	152.606	200.32	177.723	192.614	170.077	170.392	170.328	196.926
P26284	D4A5G8;P26284	ODPA_RAT	Pdha1	Pyruvate dehydrogenase E1 component subunit alpha, somatic form, mitochondrial	3941	3173.09	3781.8	4370.91	4310.93	4640.67	4222.23	4798.76	3425.9	4300.57	3280.83	4600.62	4759.53	2546.2	3858.04	5026.54
A0A8I6A665	A0A8I6A665	A0A8I6A665_RAT	Aspscr1	ASPSCR1 tether for SLC2A4, UBX domain containing	113.952	63.2123	91.9185	69.8714	112.404	45.9928	94.6855	75.0332	82.3115	72.6802	98.3299	74.8524	78.4376	51.1897	102.902	66.0591
A0A0G2JZ60	A0A0G2JZ60	A0A0G2JZ60_RAT	Fsd1l	Fibronectin type III and SPRY domain containing 1-like	135.646	204.922	177.596	162.93	179.257	151.46	184.584	175.855	134.208	165.85	182.409	183.198	176.353	165.386	188.972	173.604
G3V816	G3V816	G3V816_RAT	Nme3	Nucleoside diphosphate kinase	440.902	333.28	413.081	346.637	467.356	318.827	570.243	378.118	360.7	328.142	425.739	391.464	343.266	268.889	354.301	351.344
A0A0G2K6F1	A0A0G2K6F1	A0A0G2K6F1_RAT	Tcp11l1	T-complex 11 like 1	177.088	163.212	184.589	151.796	176.896	131.508	182.201	150.292	163.944	129.133	210.779	157.394	187.697	83.3156	182.411	150.94
P61589	P62747;P61589;A6KF31;A0A8I6AN62	RHOA_RAT	Rhoa	Transforming protein RhoA	2709.69	1569.94	3096.21	1184.97	2984.27	1258.4	3540.33	1234.79	3727.37	1059.93	3054.03	1380.24	3196.13	1850.3	3115.85	1565.16
A0A8I6ARV9	A0A8I6ARV9	A0A8I6ARV9_RAT	Ctsa	Carboxypeptidase	136.586	111.075	245.986	110.871	122.207		124.334	102.51	224.804	111.796	162.892	138.786	120.402	66.8084	137.993	108.082
Q63092	Q63092	CAMKV_RAT	Camkv	CaM kinase-like vesicle-associated protein	1641.02	1156.96	1648.3	1131.2	1825.71	1483.01	2002.86	1602.21	1416.8	1411.49	1470.54	1400.81	2053.24	1491.68	1717.08	1771.47
D4A3E2	D4A3E2	D4A3E2_RAT	Npepl1	Aminopeptidase-like 1	84.1387	70.0945	100.777	66.7834	67.1452		55.2705	79.307	88.675	70.5789	91.2849	62.4858	58.1083	20.2409	84.0023	50.5204
Q9Z1E1	Q9Z1E1	FLOT1_RAT	Flot1	Flotillin-1	402.628	386.444	372.298	353.323	407.975	414.952	433.126	468.627	346.7	422.657	338.922	428.392	400.81	347.832	334.419	447.386
D3Z8X7	D3Z8X7	CE104_RAT	Cep104	Centrosomal protein of 104 kDa	30.0033	44.1048	22.9748	24.9802	24.8256		13.0226	25.12	22.5979	39.4826	30.5631	24.2827	12.666		18.5635	18.5442
O35093	A0A8I6A2G5;O35093	TIM23_RAT	Timm23	Mitochondrial import inner membrane translocase subunit Tim23	144.698	96.0618	110.954	83.3723	154.836	90.8546	98.6406	92.2886	96.4126	83.3579	144.355	95.0424	101.376	148.874	146.605	102.752
P82471	P82471	GNAQ_RAT	Gnaq	Guanine nucleotide-binding protein G(q) subunit alpha	1588.24	1815.85	1673.63	1543.86	1687.8	1686.5	1747.88	1668.72	1503.42	1816.2	1593.95	1633.08	1723.49	1859.82	1698.77	1749.1
P70473	P70473	AMACR_RAT	Amacr	Alpha-methylacyl-CoA racemase	147.887		115.872	72.0273	152.861		104.411	67.9181	164.308	43.6277	147.558	57.5496	72.9738	38.4664		55.7486
P81795	C9WPN6;P81795	IF2G_RAT	Eif2s3	Eukaryotic translation initiation factor 2 subunit 3, X-linked	262.431	180.839	260.026	226.887	242.884	217.316	222.782	187.642	279.666	212.028	256.454	204.174	241.56	165.641	244.552	193.365
O88943	O88943	KCNQ2_RAT	Kcnq2	Potassium voltage-gated channel subfamily KQT member 2	83.8104	56.3533	82.0158	83.8676	91.7656	84.7944	91.7053	103.533	74.6011	83.4432	88.3058	66.6771	91.2056	72.0146	99.9067	70.4037
Q63737	A0A8I6A6H0;Q63737	PHLP_RAT	Pdcl	Phosducin-like protein	116.309	98.5231	109.58	84.128	91.9793		78.5342	91.3226	112.751	92.8013	114.711	95.9005	81.8779	67.3889	101.928	76.2041
Q641Y2	Q641Y2	NDUS2_RAT	Ndufs2	NADH dehydrogenase [ubiquinone] iron-sulfur protein 2, mitochondrial	1695.21	1405.1	1633.94	1400.1	1891.13	1267.25	1982.03	1768.01	1826.55	1409.41	1590	1413.81	2141.92	1361.38	1733.88	2063.57
P39069	P39069	KAD1_RAT	Ak1	Adenylate kinase isoenzyme 1	3581.91	2526.63	3291.68	3534.35	3626.37	2893.24	3453.19	3089.08	3094.77	2794.32	3709.67	3072.42	3680.82	2441.88	3728.31	3416.23
P22791	P22791	HMCS2_RAT	Hmgcs2	Hydroxymethylglutaryl-CoA synthase, mitochondrial	175	87.8885	135.997	104.434	151.575	82.8148	72.2513	78.5957	120.713	111.175	156.952	132.776	92.1432	96.6454	270.885	71.3432
Q8K4K5	Q8K4K5	L2GL1_RAT	Llgl1	Lethal(2) giant larvae protein homolog 1	311.273	216.574	286.564	211.226	261.065	206.681	260.895	224.349	251.224	223.018	337.54	244.031	246.835	205.789	248.352	240.844
D4A8L9	D4A8L9	D4A8L9_RAT	Btbd17	BTB domain containing 17	89.3846	64.2553	67.3935	87.0043	107.724	77.3943	73.223	71.1934	55.8401	73.2628	97.757	90.8897	78.2798	75.1516	99.6264	79.4578
Q4V886	Q4V886	PAF1_RAT	Paf1	RNA polymerase II-associated factor 1 homolog		27.2772	883.983	56.2351	36.671		156.709	50.064	335.235	51.4328	612.001	47.9475	33.1333	44.0955		42.2867
D4A4T0	D4A4T0	D4A4T0_RAT	Stub1	STIP1 homology and U-box containing protein 1	366.508	200.373	319.285	200.08	353.983	253.95	345.996	241.369	313.843	229.707	332.573	251.679	351.841	217.359	362.954	280.069
A0A8I6AF99	A0A8I6AF99	A0A8I6AF99_RAT	Rab11fip2	RAB11 family interacting protein 2	34.1661	24.5979	31.5415	42.8554	28.2918	35.4732	39.5739	29.9443	30.9904	30.0943	38.4703	29.953	36.0948	29.2871	33.1813	32.9156
D3ZLA3	D3ZLA3	D3ZLA3_RAT	Cpne3	Copine 3	35.9064		45.7722	23.3184			35.8915	18.3925	68.1158	22.1823	38.5188	23.0474	39.2515		17.0863	22.406
Q99J82	Q99J82	ILK_RAT	Ilk	Integrin-linked protein kinase	102.334	74.974	149.812	101.604	115.873		93.149	81.3822	151.126	85.7717	122.833	87.7799	96.5598	73.8507	90.9785	92.8185
E9PT66	E9PT66	E9PT66_RAT	Sf3b3	Splicing factor 3b, subunit 3	251.89	232.014	293.649	233.913	238.223	225.219	243.886	211.328	281.113	256.389	258.66	230.386	209.395	224.896	237.119	229.525
F7EZ89	F7EZ89	F7EZ89_RAT	Tbc1d15	TBC1 domain family, member 15	174.95	115.262	156.517	133.123	137.5	73.8413	140.436	124.176	165.569	131.498	147.899	147.533	121.378	109.67	150.411	123.171
Q6AY72	Q6AY72	CS025_RAT		UPF0449 protein C19orf25 homolog		25.4315	15.1771	22.1459	20.5179		15.9383	26.5427	13.4201	26.3126		26.4753	26.3794	30.8079		20.2266
O89049	O89049	TRXR1_RAT	Txnrd1	Thioredoxin reductase 1, cytoplasmic	598.348	349.078	593.411	521.081	574.472	564.221	471.828	441.993	506.413	477.772	623.113	390.038	468.207	363.38	572.251	348.454
P19356	P19356	HEM3_RAT	Hmbs	Porphobilinogen deaminase	30.7748		38.8721	30.5885	30.294		23.7469	43.8176	27.6929	20.943	27.605	68.7878	24.2505		16.3074	44.924
D3ZUX7	D3ZUX7	D3ZUX7_RAT	Acsf3	Acyl-CoA synthetase family member 3	196.163	203.234	161.11	179.707	184.071	312.395	164.106	207.392	197.83	161.06	167.933	228.952	204.212	171.435	176.392	242.401
D4A8Q2	D4A8Q2	D4A8Q2_RAT	Kndc1	Kinase non-catalytic C-lobe domain containing 1	56.3314	33.6853	82.1916	26.4759	58.4736		36.9624	23.1855	49.7236	24.9097	74.2344	35.6909	37.3636	11.9494	47.8857	25.2703
Q4V8F9	Q4V8F9	HSDL2_RAT	Hsdl2	Hydroxysteroid dehydrogenase-like protein 2	209.275	244.835	215.934	273.601	195.536	303.703	191.69	235.079	186.425	282.048	218.963	280.059	180.171	274.592	181.471	211.075
P52190	P52190	KCNJ4_RAT	Kcnj4	Inward rectifier potassium channel 4	114.473	88.4394	67.4906	73.0715	98.3559		104.892	75.6437	85.521	73.4891	111.108	60.4	84.574	89.9531	117.013	73.5503
Q6MG81	Q6MG81	FKBPL_RAT	Fkbpl	FK506-binding protein-like	80.7467	21.2134		37.3799		51.4336	56.7677	32.7906		42.047	60.6948	48.8591	45.4269	33.0881		50.4001
P97629	P97629	LCAP_RAT	Lnpep	Leucyl-cystinyl aminopeptidase	160.636	127.296	163.493	139.459	126.217	65.2492	119.416	108.804	173.541	135.636	153.982	114.551	130.784	108.322	140.217	89.0256
A0A8I6APP3	A0A8I6APP3	A0A8I6APP3_RAT	Plekho2	Pleckstrin homology domain containing O2	5.41942	20.4494	17.2198	15.3273	6.9388		13.3632	12.217	14.5626	14.4887		17.3076	16.4181	8.83193	4.27733	6.96616
A0A8I6GIM3	A0A8I6GIM3	A0A8I6GIM3_RAT	Ntpcr	Nucleoside-triphosphatase, cancer-related	65.6941	71.0438	76.7623	28.357	66.6795		62.6647	19.3975	55.7017		72.8051		43.2501		59.8354	40.7516
A0A8I6AHP3	A0A8I6AHP3	A0A8I6AHP3_RAT	Tatdn1	TatD DNase domain containing 1	111.267	61.809	89.6825	70.6355	77.9097	97.841	93.7501	69.6098	99.4041	73.6752	92.7272	78.3745	123.793	60.439	117.04	78.5812
Q99PF5	Q99PF5	FUBP2_RAT	Khsrp	Far upstream element-binding protein 2	396.694	334.002	420.864	344.694	370.848	288.597	409.339	337.653	434.344	345.168	373.315	367.728	389.105	354.531	360.542	344.161
Q64122	Q64122	MYL9_RAT	Myl9	Myosin regulatory light polypeptide 9	473.84	473.077	563.758	329.709	477.592		449.156	503.353	477.829	407.894	494.486	506.042	497.21	205.489	454.156	485.065
Q9JM80	Q9JM80	PHAG1_RAT	Pag1	Phosphoprotein associated with glycosphingolipid-enriched microdomains 1		41.9781	52.211	42.2412	55.6775		35.5958	38.7449	45.8906	46.3371	45.2304	41.7705	36.2385	33.8278		31.7116
O08874	O08874	PKN2_RAT	Pkn2	Serine/threonine-protein kinase N2	20.6832	29.8242	46.8625	31.6878	18.3731		18.2504	30.4146	43.2831	31.5525	28.6597	31.0457	22.7959	23.9512	21.4491	34.7958
M0R3L8	M0R3L8	M0R3L8_RAT	Gba1	Glucosylceramidase	234.396	181.89	256.289	237.994	231.658	273.054	190.443	209.567	217.531	216.368	257.545	235.283	207.696	185.01	234.316	226.258
E9PT92	E9PT92	E9PT92_RAT	Csmd1	CUB and Sushi multiple domains 1		29.097	44.3749	40.0113	36.7386		38.0004	30.4381	33.3204	33.068	48.518	31.0712	43.2768	39.6176	50.6256	41.0054
Q921A4	Q921A4	CYGB_RAT	Cygb	Cytoglobin	253.784	112.666	192.666	178.334	225.719		153.037	165.784	154.15	148.374	224.077	181.597	175.028	140.964	192.337	167.813
Q641Y8	Q641Y8	DDX1_RAT	Ddx1	ATP-dependent RNA helicase DDX1	365.343	283.519	363.577	379.123	356.511	285.075	331.766	318.308	368.03	341.489	337.355	324.162	326.562	351.518	321.168	322.472
Q91XQ2	Q91XQ2	EPM2A_RAT	Epm2a	Laforin	47.9272		60.0149	32.8492	48.6383		26.9395	34.1888	31.2904	48.2764	52.9677	47.6064	40.9634		51.9979	42.1088
A0A8I6AJE2	A0A8I6AJE2	A0A8I6AJE2_RAT	Arid1a	AT-rich interaction domain 1A	15.1033	16.7853	20.4211	14.8986	11.7354		20.0102	26.0183	17.9215	19.7488	16.2519	14.7417	12.9968	12.7382	15.8904	29.4278
Q5I0C3	Q5I0C3	MCCA_RAT	Mccc1	Methylcrotonoyl-CoA carboxylase subunit alpha, mitochondrial	194.966	207.321	210.891	205.858	225.738	141.873	223.635	221.916	217.454	202.245	175.242	215.144	225.116	160.947	189.906	250.463
P85845	P85845	FSCN1_RAT	Fscn1	Fascin	5411.79	2721.73	4835.08	2774.74	5290.41	1950.73	5519.45	4462.85	5353.07	2929.5	4854.33	3394.32	5789.85	2800.17	5303.32	4928.51
M0R8B6	M0R8B6	M0R8B6_RAT	Tubb1	Tubulin beta chain	2113.65	492.398	1815.07	1041.15	2157.34		1889.84	1293.85	1785.72	569.15	1969.88	686.398	1413.96	526.609	2149.58	1202.15
Q62876	Q62876	SNG1_RAT	Syngr1	Synaptogyrin-1	5395.36	1302.03	4603.55	4706.33	5577.62	5645.49	4206.98	5275.94	3904.28	4157.59	4368.83	4381.65	5320	7740.96	5220.28	5575.18
Q6AXW1	Q6AXW1	GLRX2_RAT	Glrx2	Glutaredoxin-2, mitochondrial	126.034	72.8903	127.27	92.8847	135.579		110.182	96.8418	116.028	69.4533	136.77	78.8328	103.189	51.3257	166.867	111.954
B0LT89	B0LT89;A0A8I6GBQ0	STK24_RAT	Stk24	Serine/threonine-protein kinase 24	476.52	390.986	414.208	460.726	418.281	402.208	463.805	469.391	422.7	443.838	366.988	481.738	408.17	485.959	362.604	468.343
Q4V8E2	Q4V8E2	Q4V8E2_RAT	Psmd14	Proteasome (Prosome, macropain) 26S subunit, non-ATPase, 14	671.297	442.587	715.963	741.652	620.938	535.36	582.267	642.377	676.727	623.391	660.951	670.998	548.16	691.313	609.027	673.515
G3V8Y8	G3V8Y8	G3V8Y8_RAT	Hip1	Huntingtin interacting protein 1	88.8718	82.0712	142.007	103.805	93.1554	75.9332	106.45	106.252	96.2183	85.9923	120.845	100.364	84.7607	99.9573	117.653	97.854
P62882	P62882	GNB5_RAT	Gnb5	Guanine nucleotide-binding protein subunit beta-5	1114.42	375.985	1033.81	550.392	1256.74	409.639	1289.55	596.584	1167.8	575.325	1048.23	498.442	1222.02	331.985	1207.25	556.212
A0A8I6GJ51	A0A8I6GJ51	A0A8I6GJ51_RAT	Ccdc85a	Coiled-coil domain containing 85A		38.1449	59.0518	33.9861	49.175		53.1644	37.7715	77.4776	26.593		38.6451	44.9473	25.6148	47.9897	41.4257
A0A8I5Y9G0	A0A8I5Y9G0	A0A8I5Y9G0_RAT	Clint1	Clathrin interactor 1	262.099	204.147	238.766	240.604	197.752	165.617	230.58	251.882	263.386	232.33	241.444	221.528	226.335	214.041	212.302	230.977
Q08201	Q08201	MDR3_RAT	Abcb4	Phosphatidylcholine translocator ABCB4		13.5777	29.8178	38.1089	28.6058		28.1801	26.1475	34.9574	18.745		21.9294	24.3603	21.28	38.2217	21.8095
D4A280	D4A280	PAK5_RAT	Pak5	Serine/threonine-protein kinase PAK 5	72.5681	53.7583	65.8297	57.8473	78.0143		83.9096	59.8238	57.8564	66.3635	81.0086	51.4706	62.5094	47.8335	84.0565	66.0152
Q6P502	Q6P502	TCPG_RAT	Cct3	T-complex protein 1 subunit gamma	1181.44	807.781	1218.26	827.039	1256.88	958.161	1278.58	940.481	1336.84	870.465	1152.97	818.677	1173.99	630.086	1197.29	936.03
D3ZN39	D3ZN39	D3ZN39_RAT	Usp8	ubiquitinyl hydrolase 1	109.397	102.969	133.547	95.7896	119.059		99.3909	107.955	121.074	76.8609	133.151	97.4935	104.599	73.2356	124.289	88.8681
A0A8I6G358	A0A8I6G358	A0A8I6G358_RAT	Fchsd2	FCH and double SH3 domains 2			147.227	10.1397	126.954		143.202	89.6853	195.486	34.7437	113.748	34.7377	120.279		136.184	160.266
Q01728	Q01728	NAC1_RAT	Slc8a1	Sodium/calcium exchanger 1	284.219	384.82	245.303	251.028	343.209	553.48	328.693	391.083	276.617	268.96	248.505	338.198	331.035	328.79	285.286	327.315
D3ZEJ9	D3ZEJ9	D3ZEJ9_RAT	RGD1310429	Similar to Protein Njmu-R1	18.9149		29.9651	15.7142	33.3751		18.1127	7.33382	36.2412		15.8607	17.7505	21.1088		24.5138	16.272
P84245	A0A8I6A289;D3ZJ08;P84245;Q6LED0;D3ZK97;A0A8I6A9Y9	H33_RAT	H3-3b	Histone H3.3		5946.07	11364.1	20696.7	13777.1	29751.8	9193.07	17393.4	47.3666	19899.1	882.387	22730.8	1333.85	21598.8	4632.17	19794.8
D3ZBN4	D3ZBN4	D3ZBN4_RAT	Erg28	Ergosterol biosynthesis 28 homolog	72.202	88.9748	111.34	54.7991	101.239	33.9097	99.2988	73.8999	96.7195	45.3043	104.547	64.5603	76.3342	62.4961	101.507	86.0344
Q63356	Q63356	MYO1E_RAT	Myo1e	Unconventional myosin-Ie	92.4605	85.6448	113.131	105.085	76.9997	38.3979	55.5478	54.202	111.279	80.3443	104.012	92.6133	49.0877	63.4517	90.9096	65.8005
G3V7M0	G3V7M0	G3V7M0_RAT	Cnot1	CCR4-NOT transcription complex, subunit 1	148.895	112.979	134.972	116.602	136.309	91.8152	109.863	112.41	132.476	116.388	137.605	118.264	102.786	121.135	129.241	120.605
B2GV14	B2GV14	B2GV14_RAT	Txlna	Taxilin alpha		38.9507	46.1211	57.711	34.1994		45.5717	33.5383	44.3378	53.7102		40.1483	60.7783	29.8628		35.5676
Q5XIH4	Q5XIH4	LIAS_RAT	Lias	Lipoyl synthase, mitochondrial		28.0328	17.4889	28.3403	25.1991			28.2277	18.9513	30.8166		27.4953	17.0089	18.6523	25.5272	42.6328
P11345	P11345	RAF1_RAT	Raf1	RAF proto-oncogene serine/threonine-protein kinase	23.802		21.0164	27.2678			22.7671	35.2374	15.6259	19.6606	35.7906	30.1383	20.0145		36.4487	28.0938
Q9EPB1	Q9EPB1	DPP2_RAT	Dpp7	Dipeptidyl peptidase 2	421.278	534.083	787.591	563.25	369.567	297.131	333.313	363.211	542.322	649.109	562.63	477.124	365.967	370.279	402.964	335.791
Q99JE6	Q99JE6	PLCB3_RAT	Plcb3	1-phosphatidylinositol 4,5-bisphosphate phosphodiesterase beta-3	84.746	42.14	89.284	63.0539	64.3631		51.8033	46.3923	82.8011	58.9528	90.8223	58.7456	63.0474	32.1054	41.3838	47.775
A0A8I5Y7I2	A0A8I5Y7I2;A0A8I6A6D0	A0A8I5Y7I2_RAT	Kctd12	Potassium channel tetramerization domain containing 12	529.171	623.205	677.855	734.749	464.609	279.164	459.002	592.623	777.552	645.105	510.095	567.782	482.104	457.394	386.365	480.524
A0A0G2K344	A0A0G2K344	PK3CA_RAT	Pik3ca	Phosphatidylinositol 4,5-bisphosphate 3-kinase catalytic subunit alpha isoform	83.6081	67.3925	77.2372	44.4771	74.3296		69.8801	74.0156	72.0398	55.0507	97.1378	59.8336	55.399	42.3265	75.2757	59.2521
D4ADE8	Q64060;D4ADE8;D3ZN21;A0A8I6A7A4	D4ADE8_RAT	Ddx3x	RNA helicase	455.819	305.371	480.47	340.377	415.805	357.568	419.641	311.174	500.932	340.777	456.872	336.817	417.349	268.148	436.245	357.189
P97879	P97879	GRIP1_RAT	Grip1	Glutamate receptor-interacting protein 1	214.335	145.199	217.047	145.336	219.637	794.8	192.119	145.425	173.335	144.322	238.224	138.656	184.269	153.229	262.856	148.713
D3Z8E0	D3Z8E0	D3Z8E0_RAT	Rps6ka3	Ribosomal protein S6 kinase	73.4156	64.7822	84.2515	49.5452	44.8969	61.3705	53.7924	46.5826	75.2669	56.633	77.3353	54.2415	47.8564	56.8271	54.9844	46.1061
P97697	P97697	IMPA1_RAT	Impa1	Inositol monophosphatase 1	1179.92	1290.39	1214.56	1521.75	1272.83	1151.33	1277.82	1399.48	1165.72	1393.31	1132.95	1418.62	1270.37	1531.07	1193.32	1391.08
Q7TPJ0	Q7TPJ0	SSRA_RAT	Ssr1	Translocon-associated protein subunit alpha	355.055	292.641	457.931	323.777	310.96	110.365	266.508	282.536	428.011	369.539	305.126	365.983	301.21	317.581	301.724	327.299
Q9Z1P2	Q9Z1P2	ACTN1_RAT	Actn1	Alpha-actinin-1	3789.2	2694.23	3827.53	3622.32	3912.38	3501.68	4944.76	4255.02	3866.82	3592.27	3251.72	3487.96	4290.39	2981.01	3601.42	4535.25
A0A8I5ZS67	A0A8I5ZS67	A0A8I5ZS67_RAT	Gigyf2	GRB10 interacting GYF protein 2		34.1228	76.9395	54.5795	47.5138		55.9042	51.52	62.9934	54.1141	76.8201	39.5082	58.1197	53.3842	74.6753	44.0702
Q66HA4	Q66HA4	TAXB1_RAT	Tax1bp1	Tax1-binding protein 1 homolog	72.1159	122.033	180.618	87.0664	174.623	97.557	190.669	127.534	150.196	81.7764	155.327	101.634	125.528	74.3549	309.987	125.326
D4A742	D4A742	D4A742_RAT	Romo1	Reactive oxygen species modulator 1	52.2854		51.4147	23.5973	65.4327		70.3497	22.4464	62.5228	29.4127	74.7505	18.9547	46.0892		69.9213	20.1586
B0BNE3	B0BNE3	B0BNE3_RAT	Trappc5	Trafficking protein particle complex subunit 5	276.045	266.449	323.04	220.539	289.839	247.333	258.383	266.418	249.553	268.067	304.976	285.175	257.166	259.949	256.118	280.988
Q810W7	Q810W7	MAST1_RAT	Mast1	Microtubule-associated serine/threonine-protein kinase 1	59.7611	42.282	43.393	44.7941	72.7611		52.9738	47.0452	43.6895	44.1894	53.0526	53.7353	56.893	51.4859	53.5563	39.6374
A0A8I5ZPY8	A0A8I5ZPY8	A0A8I5ZPY8_RAT	Ndufb4	NADH dehydrogenase [ubiquinone] 1 beta subcomplex subunit 4	1470.83	1512.61	1340.97	1554.94	1562.93	543.897	1507.82	1577.16	1290.43	1775.98	1285.62	1647.5	1550.66	1684.75	1418.6	1769.51
A0A0G2K5E4	A0A0G2K5E4	A0A0G2K5E4_RAT	Dnaja3	DnaJ heat shock protein family (Hsp40) member A3	395.995	93.8402	355.695	213.747	339.54	308.611	332.403	257.263	336.325	219.431	337.87	234.327	354.448	141.89	354.068	308.893
P15178	P15178	SYDC_RAT	Dars1	Aspartate--tRNA ligase, cytoplasmic	493.351	521.422	600.432	597.744	476.044	329.705	464.345	508.612	564.942	568.331	512.523	596.224	443.819	458.589	473.384	521.743
Q8VD52	Q8VD52	PLPP_RAT	Pdxp	Chronophin	2316.38	868.563	2092.22	1248.1	2189.54	1573.23	2431.82	1511.53	2106.44	1327.19	2050.93	1402.22	2475.51	551.432	2199.69	1691.45
D3ZFK6	D3ZFK6	D3ZFK6_RAT	Atg16l1	Autophagy related 16-like 1	49.791	43.6011	50.3879	43.6524	57.6708		48.1892	56.5635	44.2719	58.7177	45.0469	43.115	48.8009	53.1298	55.3627	55.8601
A0A8I6AS56	A0A8I6AS56	A0A8I6AS56_RAT	Abhd11	Abhydrolase domain containing 11	139.04	119.976	151.875	204.042	168.813	203.15	154.589	237.528	149.474	143.669	114.653	235.825	190.452	108.89	106.55	234.935
Q07009	Q07009	CAN2_RAT	Capn2	Calpain-2 catalytic subunit	684.731	534.643	805.515	571.647	672.002	385.997	700.09	488.374	873.524	492.128	744.062	581.497	708.972	448.047	677.161	561.476
Q5PQR8	Q5PQR8	TPRKB_RAT	Tprkb	EKC/KEOPS complex subunit Tprkb	82.6403		52.2679	32.8118	57.3379		53.2431	18.3152	67.9954	33.726	72.1366	33.8919	40.8867			25.2177
A0A8I5ZUD8	A0A8I5ZUD8	A0A8I5ZUD8_RAT	Slc30a9	Proton-coupled zinc antiporter SLC30A9, mitochondrial	135.053	166.189	148.421	122.431	156.935	241.301	152.56	178.821	117.104	149.98	130.915	161.722	157.438	148.717	125.536	162.827
A0A8I6AAN3	A0A8I6AAN3	A0A8I6AAN3_RAT	Aldh18a1	Delta-1-pyrroline-5-carboxylate synthase	265.746	299.445	263.002	356.427	268.617	308.24	262.118	367.351	275.126	302.305	257.923	325.353	302.535	283.786	276.008	357.87
P16446	P16446	PIPNA_RAT	Pitpna	Phosphatidylinositol transfer protein alpha isoform	838.642	731.514	811.919	1007.21	979.482	814.805	1106.52	1029.3	858.723	966.926	748.412	881.94	1016.52	809.512	831.64	1050.34
A0A8I6ABQ2	A0A8I6ABQ2	A0A8I6ABQ2_RAT	Bcl2l13	BCL2 like 13	97.8752	59.8186	92.0966	93.9828	90.8578		111.34	79.6306	104.067	64.8809	103.974	82.6127	91.2509	48.8803	108.651	86.6251
Q64548	Q64548	RTN1_RAT	Rtn1	Reticulon-1	3123.44	3005.9	2994.2	3500.82	3429.75	3239.13	3747.54	3987.56	2979.01	3877.93	2796.32	3212	3778.98	3183.11	3194.52	3824.76
A0A0G2K162	A0A0G2K162	A0A0G2K162_RAT	Epb41l2	Erythrocyte membrane protein band 4.1-like 2	1184.61	1122.55	1358.57	1670.59	1249.2	1175.39	1281.87	1381.84	1218.41	1448.53	1269.57	1530.34	1348.77	1230.64	1208.11	1465.65
Q6P6G4	Q6P6G4	Q6P6G4_RAT	Bpgm	Phosphoglycerate mutase	339.329	175.562	330.266	182.49	306.438	161.259	320.878	176.098	278.572	205.859	414.688	190.703	313.053	138.972	354.938	200.327
P81718	P81718	PTN6_RAT	Ptpn6	Tyrosine-protein phosphatase non-receptor type 6	100.73	38.2514	145.142	113.74	20.1926		34.3247	43.1816	223.51	49.9234	93.7268	71.751	28.6716			32.6942
A0A8I5ZU67	A0A8I5ZU67	A0A8I5ZU67_RAT	Dmxl1	Dmx-like 1	133.28	80.2993	112.665	90.7885	109.86	74.2344	100.438	89.6945	103.446	92.7346	144.728	91.7968	91.163	74.3057	134.075	96.4227
Q8K1Q0	Q8K1Q0	NMT1_RAT	Nmt1	Glycylpeptide N-tetradecanoyltransferase 1	216.226	205.185	240.994	192.476	209.401	123.481	224.505	185.181	232.664	208.895	226.741	198.448	218.208	245.607	230.629	207.354
[truncated: 4,549 more rows]
